# Supplementary material for: Predicting non-chemotherapy drug-induced agranulocytosis toxicity through ensemble machine learning approaches
Source: Front Pharmacol. 2024 Aug 14;15:1431941. doi: 10.3389/fphar.2024.1431941 (PMC11349714; doi:10.3389/fphar.2024.1431941)
Supplement: Supplementary file 1 [file Table1.XLSX]

## Sheet: Table S1
Table S1: Training Set and External Validation Set Utilized in This Study
ID	Pubchem CID	Canonical Smiles	Label	NCDIA Toxicant Class	Data Set
1	410087	C=CN1CCCC1=O	1	Positive	Training set
2	1349907	CN1C=CNC1=S	1	Positive	Training set
3	3366	NC1=C(F)C=NC(=O)N1	1	Positive	Training set
4	135401907	O=C1NC=Nc2[nH]ncc12	1	Positive	Training set
5	3767	NNC(=O)c1ccncc1	1	Positive	Training set
6	2972	CN1C=CC(=O)C(=C1C)O	1	Positive	Training set
7	3291	CCC1(C)CC(=O)NC1=O	1	Positive	Training set
8	5576	CN1C(=O)OC(C)(C)C1=O	1	Positive	Training set
9	3121	CCCC(CCC)C(=O)O	1	Positive	Training set
10	5852	CC(C)(S)[C@@H](N)C(=O)O	1	Positive	Training set
11	1983	CC(=O)Nc1ccc(O)cc1	1	Positive	Training set
12	4075	Nc1ccc(O)c(c1)C(=O)O	1	Positive	Training set
13	3637	NNc1nncc2ccccc12	1	Positive	Training set
14	12035	CC(=O)N[C@@H](CS)C(=O)O	1	Positive	Training set
15	5483	CC(S)C(=O)NCC(=O)O	1	Positive	External validation set
16	4994	CCC1(CC)C(=O)NC=CC1=O	1	Positive	Training set
17	5284583	CC[C@H](N1CCCC1=O)C(=O)N	1	Positive	Training set
18	657298	CCCC1=CC(=O)NC(=S)N1	1	Positive	Training set
19	4173	Cc1ncc([N+](=O)[O-])n1CCO	1	Positive	External validation set
20	2244	CC(=O)Oc1ccccc1C(=O)O	1	Positive	Training set
21	4754	CCOc1ccc(NC(=O)C)cc1	1	Positive	Training set
22	31072	CCOC(=O)N1C=CN(C)C1=S	1	Positive	Training set
23	2206	CN1N(C(=O)C=C1C)c2ccccc2	1	Positive	Training set
24	29963	Oc1ccc(O)c(c1)S(=O)(=O)[O-]	1	Positive	Training set
25	38945	CC(N)C(=O)Nc1c(C)cccc1C	1	Positive	External validation set
26	6047	N[C@@H](Cc1ccc(O)c(O)c1)C(=O)O	1	Positive	Training set
27	26879	C1CN2C[C@@H](N=C2S1)c3ccccc3	1	Positive	External validation set
28	3672	CC(C)Cc1ccc(cc1)C(C)C(=O)O	1	Positive	Training set
29	14052	CC[C@@H](CO)NCCN[C@@H](CC)CO	1	Positive	Training set
30	38853	C[C@](N)(Cc1ccc(O)c(O)c1)C(=O)O	1	Positive	Training set
31	5324	NC(=NS(=O)(=O)c1ccc(N)cc1)N	1	Positive	Training set
32	44093	C[C@H](CS)C(=O)N1CCC[C@H]1C(=O)O	1	Positive	Training set
33	10618	CNC1=C(C)N(C)N(C1=O)c2ccccc2	1	Positive	Training set
34	4064	CCCC(C)(COC(=O)N)COC(=O)N	1	Positive	Training set
35	4760	O=C1C(C(=O)c2ccccc12)c3ccccc3	1	Positive	Training set
36	1986	CC(=O)Nc1nnc(s1)S(=O)(=O)N	1	Positive	Training set
37	656604	CC(C)(S)C(=O)N[C@@H](CS)C(=O)O	1	Positive	Training set
38	135398513	NC1=Nc2c(ncn2COCCO)C(=O)N1	1	Positive	Training set
39	4737	CCCC(C)C1(CC)C(=O)NC(=O)NC1=O	1	Positive	External validation set
40	156391	COc1ccc2cc(ccc2c1)[C@H](C)C(=O)O	1	Positive	Training set
41	44668	C(Cc1c[nH]c2ccccc12)C3CCNCC3	1	Positive	Training set
42	6009	CN(C)C1=C(C)N(C)N(C1=O)c2ccccc2	1	Positive	External validation set
43	5070	Nc1nc2ccc(OC(F)(F)F)cc2s1	1	Positive	Training set
44	9568512	CC(=O)Nc1ccc(\C=N\NC(=S)N)cc1	1	Positive	Training set
45	2554	NC(=O)N1c2ccccc2C=Cc3ccccc13	1	Positive	Training set
46	4100	CN1N=C(S/C/1=N\C(=O)C)S(=O)(=O)N	1	Positive	Training set
47	4913	CCN(CC)CCNC(=O)c1ccc(N)cc1	1	Positive	Training set
48	6604200	[O-][N+](=O)c1oc(\C=N\N2CC(=O)NC2=O)cc1	1	Positive	Training set
49	4044	Cc1cccc(Nc2ccccc2C(=O)O)c1C	1	Positive	Training set
50	3342	CC(C(=O)O)c1cccc(Oc2ccccc2)c1	1	Positive	External validation set
51	3394	CC(C(=O)O)c1ccc(c(F)c1)c2ccccc2	1	Positive	Training set
52	1548992	CNC(=S)NCCSCc1nc[nH]c1C	1	Positive	Training set
53	5479	CCS(=O)(=O)CCn1c(C)ncc1[N+](=O)[O-]	1	Positive	Training set
54	2955	Nc1ccc(cc1)S(=O)(=O)c2ccc(N)cc2	1	Positive	Training set
55	4993	CCc1nc(N)nc(N)c1c2ccc(Cl)cc2	1	Positive	External validation set
56	3059	OC(=O)c1cc(ccc1O)c2ccc(F)cc2F	1	Positive	Training set
57	5336	Nc1ccc(cc1)S(=O)(=O)Nc2ccccn2	1	Positive	Training set
58	6292	CC1=Nc2ccccc2C(=O)N1c3ccccc3C	1	Positive	Training set
59	1775	O=C1NC(=O)C(N1)(c2ccccc2)c3ccccc3	1	Positive	External validation set
60	2756	C\N=C(\NCCSCc1nc[nH]c1C)/NC#N	1	Positive	Training set
61	3335	OC(=O)CCC(=O)c1ccc(cc1)c2ccccc2	1	Positive	External validation set
62	135398740	NC1=Nc2c(ncn2COC(CO)CO)C(=O)N1	1	Positive	External validation set
63	5340	Nc1ccc(cc1)S(=O)(=O)Nc2nccs2	1	Positive	External validation set
64	6178111	CC(C)\N=C(/N)\N=C(/N)\Nc1ccc(Cl)cc1	1	Positive	Training set
65	3878	Nc1nnc(c(N)n1)c2cccc(Cl)c2Cl	1	Positive	External validation set
66	5509	Cc1ccc(cc1)C(=O)c2ccc(CC(=O)O)n2C	1	Positive	Training set
67	5587	CN(C)CCN(Cc1ccccc1)c2ccccn2	1	Positive	External validation set
68	4946	CC(C)NCC(O)COc1cccc2ccccc12	1	Positive	Training set
69	8667	CN(C)CCN(Cc1cccs1)c2ccccn2	1	Positive	Training set
70	5472	Clc1ccccc1CN2CCc3sccc3C2	1	Positive	Training set
71	4184	CN1CCN2C(C1)c3ccccc3Cc4ccccc24	1	Positive	Training set
72	5344	Cc1noc(NS(=O)(=O)c2ccc(N)cc2)c1C	1	Positive	Training set
73	35370	CC1=CN([C@H]2C[C@H](N=[N+]=[N-])[C@@H](CO)O2)C(=O)NC1=O	1	Positive	Training set
74	2995	CNCCCN1c2ccccc2CCc3ccccc13	1	Positive	External validation set
75	5505	CCCCNC(=O)NS(=O)(=O)c1ccc(C)cc1	1	Positive	External validation set
76	3899	Cc1oncc1C(=O)Nc2ccc(cc2)C(F)(F)F	1	Positive	External validation set
77	5337997	Oc1ccc(cc1)C(=O)N\N=C\c2oc(cc2)[N+](=O)[O-]	1	Positive	Training set
78	2727	CCCNC(=O)NS(=O)(=O)c1ccc(Cl)cc1	1	Positive	Training set
79	2725	CN(C)CCC(c1ccc(Cl)cc1)c2ccccn2	1	Positive	Training set
80	22530	CN1CCc2c(C1)c3ccccc3n2Cc4ccccc4	1	Positive	Training set
81	5656	COc1ccc(cc1)C(CN(C)C)C2(O)CCCCC2	1	Positive	Training set
82	4011	CNCCCC12CCC(c3ccccc13)c4ccccc24	1	Positive	Training set
83	667468	CN(C)CC\C=C/1\c2ccccc2COc3ccccc13	1	Positive	Training set
84	3696	CN(C)CCCN1c2ccccc2CCc3ccccc13	1	Positive	Training set
85	3016	CN1C(=O)CN=C(c2ccccc2)c3cc(Cl)ccc13	1	Positive	Training set
86	4927	CC(CN1c2ccccc2Sc3ccccc13)N(C)C	1	Positive	External validation set
87	441300	Nc1nc(NC2CC2)c3ncn([C@@H]4C[C@H](CO)C=C4)c3n1	1	Positive	Training set
88	441278	C[C@H]1[C@H]2Cc3ccc(O)cc3[C@]1(C)CCN2CC=C(C)C	1	Positive	Training set
89	27901	CN1CCC(CC1)N(Cc2cccs2)c3ccccc3	1	Positive	Training set
90	33572	C[C@H](NCCc1ccc(O)cc1)[C@H](O)c2ccc(O)cc2	1	Positive	Training set
91	5578	COc1cc(Cc2cnc(N)nc2N)cc(OC)c1OC	1	Positive	Training set
92	5733	Cc1cc(CC(=O)O)n(C)c1C(=O)c2ccc(Cl)cc2	1	Positive	Training set
93	1549008	CN(C\C=C\C#CC(C)(C)C)Cc1cccc2ccccc12	1	Positive	Training set
94	3033	OC(=O)Cc1ccccc1Nc2c(Cl)cccc2Cl	1	Positive	Training set
95	4037	Cc1ccc(Cl)c(Nc2ccccc2C(=O)O)c1Cl	1	Positive	External validation set
96	4030	COC(=O)Nc1nc2ccc(cc2[nH]1)C(=O)c3ccccc3	1	Positive	Training set
97	5282426	CN(C)CC\C=C/1\c2ccccc2CSc3ccccc13	1	Positive	Training set
98	5282379	C\C(=C\C(=O)O)\C=C\C=C(/C)\C=C\C1=C(C)CCCC1(C)C	1	Positive	Training set
99	5574	CC(CN(C)C)CN1c2ccccc2Sc3ccccc13	1	Positive	Training set
100	2712	C\N=C/1\CN(O)C(=C2C=C(Cl)C=CC2=N1)c3ccccc3	1	Positive	Training set
101	39941	CC(C(=O)O)c1ccc2oc(nc2c1)c3ccc(Cl)cc3	1	Positive	External validation set
102	4168	CCN(CC)CCNC(=O)c1cc(Cl)c(N)cc1OC	1	Positive	Training set
103	3365	OC(Cn1cncn1)(Cn2cncn2)c3ccc(F)cc3F	1	Positive	Training set
104	68617	CN[C@H]1CC[C@@H](c2ccc(Cl)c(Cl)c2)c3ccccc13	1	Positive	Training set
105	4781	CCCCC1C(=O)N(N(C1=O)c2ccccc2)c3ccccc3	1	Positive	Training set
106	3386	CNCCC(Oc1ccc(cc1)C(F)(F)F)c2ccccc2	1	Positive	External validation set
107	522325	CN(CS(=O)(=O)[O-])C1=C(C)N(C)N(C1=O)c2ccccc2	1	Positive	External validation set
108	65028	CCOC(=O)C1=C[C@@H](OC(CC)CC)[C@H](NC(=O)C)[C@@H](N)C1	1	Positive	Training set
109	135398745	CN1CCN(CC1)C2=Nc3ccccc3Nc4sc(C)cc24	1	Positive	Training set
110	2170	Clc1ccc2Oc3ccccc3N=C(N4CCNCC4)c2c1	1	Positive	Training set
111	3001055	CN\C(=C/[N+](=O)[O-])\NCCSCc1oc(CN(C)C)cc1	1	Positive	External validation set
112	2801	CN(C)CCCN1c2ccccc2CCc3ccc(Cl)cc13	1	Positive	Training set
113	4539	CCN1C=C(C(=O)O)C(=O)c2cc(F)c(cc12)N3CCNCC3	1	Positive	Training set
114	2726	CN(C)CCCN1c2ccccc2Sc3ccc(Cl)cc13	1	Positive	Training set
115	6834	CN(C)CCC(c1ccc(Br)cc1)c2ccccn2	1	Positive	Training set
116	2719	CCN(CC)CCCC(C)Nc1ccnc2cc(Cl)ccc12	1	Positive	Training set
117	60606	COC(=O)[C@@H](N1CCc2sccc2C1)c3ccccc3Cl	1	Positive	Training set
118	5959	OC[C@@H](NC(=O)C(Cl)Cl)[C@H](O)c1ccc(cc1)[N+](=O)[O-]	1	Positive	External validation set
119	2218	CCN(CC)CCCN(C1Cc2ccccc2C1)c3ccccc3	1	Positive	Training set
120	5284513	COc1cc(C)c(\C=C\C(=C\C=C\C(=C\C(=O)O)\C)\C)c(C)c1C	1	Positive	External validation set
121	441074	COc1ccc2nccc([C@H](O)[C@H]3C[C@@H]4CCN3C[C@@H]4C=C)c2c1	1	Positive	Training set
122	441080	CC[C@H]1[C@@H]2C[C@H]3[C@@H]4N(C)c5ccccc5[C@]46C[C@@H](C2[C@H]6O)N3[C@@H]1O	1	Positive	Training set
123	135398737	CN1CCN(CC1)C2=Nc3cc(Cl)ccc3Nc4ccccc24	1	Positive	External validation set
124	5467	CCN(CC)CCNC(=O)c1cc(ccc1OC)S(=O)(=O)C	1	Positive	Training set
125	72287	COc1ccc2Sc3ccccc3N(C[C@H](C)CN(C)C)c2c1	1	Positive	Training set
126	3440	NS(=O)(=O)c1cc(C(=O)O)c(NCc2occc2)cc1Cl	1	Positive	Training set
127	54676228	CN1C(=C(O)c2ccccc2S1(=O)=O)C(=O)Nc3ccccn3	1	Positive	Training set
128	2764	OC(=O)C1=CN(C2CC2)c3cc(N4CCNCC4)c(F)cc3C1=O	1	Positive	Training set
129	5904	CC1(C)S[C@@H]2[C@H](NC(=O)Cc3ccccc3)C(=O)N2[C@H]1C(=O)O	1	Positive	Training set
130	54677971	CN1C(=C(O)c2sccc2S1(=O)=O)C(=O)Nc3ccccn3	1	Positive	Training set
131	441401	CC(=O)NC[C@H]1CN(C(=O)O1)c2ccc(N3CCOCC3)c(F)c2	1	Positive	Training set
132	3652	CCN(CCO)CCCC(C)Nc1ccnc2cc(Cl)ccc12	1	Positive	Training set
133	3325	NC(=Nc1nc(CSCC\C(=N\S(=O)(=O)N)\N)cs1)N	1	Positive	External validation set
134	2732	NS(=O)(=O)c1cc(ccc1Cl)C2(O)NC(=O)c3ccccc23	1	Positive	Training set
135	3114	CC(C)N(CCC(C(=O)N)(c1ccccc1)c2ccccn2)C(C)C	1	Positive	Training set
136	4744	CN1CCN(CCCN2c3ccccc3Sc4ccccc24)CC1	1	Positive	Training set
137	4735	NC(=N)c1ccc(OCCCCCOc2ccc(cc2)C(=N)N)cc1	1	Positive	Training set
138	4932	CCCNCC(O)COc1ccccc1C(=O)CCc2ccccc2	1	Positive	Training set
139	4594	COc1ccc2nc([nH]c2c1)S(=O)Cc3ncc(C)c(OC)c3C	1	Positive	Training set
140	4485	COC(=O)C1=C(C)NC(=C(C1c2ccccc2[N+](=O)[O-])C(=O)OC)C	1	Positive	Training set
141	27447	CC1=C(N2[C@H](SC1)[C@H](NC(=O)[C@H](N)c3ccccc3)C2=O)C(=O)O	1	Positive	Training set
142	41781	CC(C)NC(=O)NS(=O)(=O)c1cnccc1Nc2cccc(C)c2	1	Positive	Training set
143	4413	NC(=Nc1ccc(cc1)C(=O)Oc2ccc3cc(ccc3c2)C(=N)N)N	1	Positive	Training set
144	6249	CC1(C)S[C@@H]2[C@H](NC(=O)[C@H](N)c3ccccc3)C(=O)N2[C@H]1C(=O)O	1	Positive	Training set
145	38103	CC1=C(N2[C@H](SC1)[C@H](NC(=O)[C@H](N)C3=CCC=CC3)C2=O)C(=O)O	1	Positive	Training set
146	4848	CN1CCN(CC(=O)N2c3ccccc3C(=O)Nc4cccnc24)CC1	1	Positive	Training set
147	135413535	CC(C)[C@H](N)C(=O)OCC(CO)OCn1cnc2C(=O)NC(=Nc12)N	1	Positive	Training set
148	1548887	CC1=C(CC(=O)O)c2cc(F)ccc2/C/1=C\c3ccc(cc3)S(=O)C	1	Positive	Training set
149	8969	COC(=O)[C@H]1[C@@H](O)CC[C@H]2CN3CCc4c([nH]c5ccccc45)[C@@H]3C[C@H]12	1	Positive	Training set
150	3715	COc1ccc2c(c1)c(CC(=O)O)c(C)n2C(=O)c3ccc(Cl)cc3	1	Positive	Training set
151	2165	CCN(CC)Cc1cc(Nc2ccnc3cc(Cl)ccc23)ccc1O	1	Positive	Training set
152	5865	C[C@]12CC(=O)[C@H]3[C@@H](CCC4=CC(=O)C=C[C@]34C)[C@@H]1CC[C@]2(O)C(=O)CO	1	Positive	Training set
153	39042	CC(C)(Oc1ccc(CCNC(=O)c2ccc(Cl)cc2)cc1)C(=O)O	1	Positive	External validation set
154	33613	CC1(C)S[C@@H]2[C@H](NC(=O)[C@H](N)c3ccc(O)cc3)C(=O)N2[C@H]1C(=O)O	1	Positive	External validation set
155	74989	OC1=C(C2CCC(CC2)c3ccc(Cl)cc3)C(=O)C(=O)c4ccccc14	1	Positive	Training set
156	4170	CC1Nc2cc(Cl)c(cc2C(=O)N1c3ccccc3C)S(=O)(=O)N	1	Positive	Training set
157	2351	CC(C)COCC(CN(Cc1ccccc1)c2ccccc2)N3CCCC3	1	Positive	External validation set
158	31400	CC(=O)NS(=O)(=O)c1cc(N)ccc1S(=O)(=O)c2ccc(N)cc2	1	Positive	Training set
159	14190	Cc1ncc(CSSCc2cnc(C)c(O)c2CO)c(CO)c1O	1	Positive	Training set
160	5452	CSc1ccc2Sc3ccccc3N(CCC4CCCCN4C)c2c1	1	Positive	Training set
161	5533	Clc1cccc(c1)N2CCN(CCCN3N=C4C=CC=CN4C3=O)CC2	1	Positive	Training set
162	20824	CC1(C)S[C@@H]2[C@H](NC(=O)C(C(=O)O)c3ccccc3)C(=O)N2[C@H]1C(=O)O	1	Positive	External validation set
163	5388962	CCOC(=O)[C@H](CCc1ccccc1)N[C@@H](C)C(=O)N2CCC[C@H]2C(=O)O	1	Positive	Training set
164	3559	OC1(CCN(CCCC(=O)c2ccc(F)cc2)CC1)c3ccc(Cl)cc3	1	Positive	External validation set
165	4046	OC(C1CCCCN1)c2cc(nc3c(cccc23)C(F)(F)F)C(F)(F)F	1	Positive	Training set
166	36921	CC1(C)S[C@@H]2[C@H](NC(=O)[C@H](C(=O)O)c3ccsc3)C(=O)N2[C@H]1C(=O)O	1	Positive	Training set
167	441130	C[C@@H](O)[C@@H]1[C@H]2[C@@H](C)C(=C(N2C1=O)C(=O)O)S[C@@H]3CN[C@@H](C3)C(=O)N(C)C	1	Positive	Training set
168	5002	OCCOCCN1CCN(CC1)C2=Nc3ccccc3Sc4ccccc24	1	Positive	Training set
169	6024	CC(=O)OCC1=C(N2[C@H](SC1)[C@H](NC(=O)Cc3cccs3)C2=O)C(=O)O	1	Positive	External validation set
170	5663	COc1ccc(cc1OC)C(=O)N2CCN(CC2)c3ccc4NC(=O)CCc4c3	1	Positive	Training set
171	5339	OC(=O)c1cc(ccc1O)\N=N\c2ccc(cc2)S(=O)(=O)Nc3ccccn3	1	Positive	Training set
172	2833	COC1=CC=C2C(=CC1=O)C(CCc3cc(OC)c(OC)c(OC)c23)NC(=O)C	1	Positive	Training set
173	6196	Cc1onc(c2ccccc2)c1C(=O)N[C@H]3[C@H]4SC(C)(C)[C@@H](N4C3=O)C(=O)O	1	Positive	Training set
174	237	CCN(CC)CCCC(C)Nc1c2ccc(Cl)cc2nc3ccc(OC)cc13	1	Positive	Training set
175	5362119	NCCCC[C@H](N[C@@H](CCc1ccccc1)C(=O)O)C(=O)N2CCC[C@H]2C(=O)O	1	Positive	External validation set
176	3000540	CCC[C@@H]1C[C@H](N(C)C1)C(=O)N[C@H]([C@@H](C)O)[C@H]2O[C@H](SC)[C@H](O)[C@@H](O)[C@H]2O	1	Positive	Training set
177	5073	CC1=C(CCN2CCC(CC2)c3noc4cc(F)ccc34)C(=O)N5CCCCC5=N1	1	Positive	Training set
178	8982	CCOc1ccc2ccccc2c1C(=O)N[C@H]3[C@H]4SC(C)(C)[C@@H](N4C3=O)C(=O)O	1	Positive	Training set
179	60854	Clc1cc2NC(=O)Cc2cc1CCN3CCN(CC3)c4nsc5ccccc45	1	Positive	Training set
180	3356	FC(F)(F)COc1ccc(OCC(F)(F)F)c(c1)C(=O)NCC2CCCCN2	1	Positive	Training set
181	5362129	CCOC(=O)[C@H](CCc1ccccc1)N[C@@H](C)C(=O)N2[C@H]3CCC[C@H]3C[C@H]2C(=O)O	1	Positive	Training set
182	5833	CC(=O)S[C@@H]1CC2=CC(=O)CC[C@]2(C)[C@H]3CC[C@@]4(C)[C@@H](CC[C@@]45CCC(=O)O5)[C@H]13	1	Positive	Training set
183	5282459	COc1cc(\C=C\C(=O)N2CCN(CC(=O)N3CCCC3)CC2)cc(OC)c1OC	1	Positive	Training set
184	30699	CC(=O)OCC1=C(N2[C@H](SC1)[C@H](NC(=O)CSc3ccncc3)C2=O)C(=O)O	1	Positive	Training set
185	5479529	CO\N=C(/C(=O)N[C@H]1[C@H]2SCC(=C(N2C1=O)C(=O)O)COC(=O)N)\c3occc3	1	Positive	Training set
186	446598	CCC[C@@H]1C[C@H](N(C)C1)C(=O)N[C@H]([C@H](C)Cl)[C@H]2O[C@H](SC)[C@H](O)[C@@H](O)[C@H]2O	1	Positive	Training set
187	6098	Cc1onc(c2ccccc2Cl)c1C(=O)N[C@H]3[C@H]4SC(C)(C)[C@@H](N4C3=O)C(=O)O	1	Positive	Training set
188	54671203	C[C@@H]1[C@H]2[C@H](O)[C@H]3[C@H](N(C)C)C(=O)C(=C(O)[C@@]3(O)C(=O)C2=C(O)c4c(O)cccc14)C(=O)N	1	Positive	Training set
189	54675776	CN(C)[C@H]1[C@@H]2C[C@H]3C(=C(O)c4c(O)cccc4[C@@]3(C)O)C(=O)[C@]2(O)C(=C(C(=O)N)C1=O)O	1	Positive	Training set
190	941651	CN(C)S(=O)(=O)c1ccc2Sc3ccccc3\C(=C\CCN4CCN(C)CC4)\c2c1	1	Positive	Training set
191	3157	COc1cc2nc(nc(N)c2cc1OC)N3CCN(CC3)C(=O)C4COc5ccccc5O4	1	Positive	Training set
192	33255	Cc1nnc(SCC2=C(N3[C@H](SC2)[C@H](NC(=O)Cn4cnnn4)C3=O)C(=O)O)s1	1	Positive	Training set
193	5742673	CO\N=C(/C(=O)N[C@H]1[C@H]2SCC(=C(N2C1=O)C(=O)O)COC(=O)C)\c3csc(N)n3	1	Positive	Training set
194	54675783	CN(C)[C@H]1[C@@H]2C[C@@H]3Cc4c(ccc(O)c4C(=C3C(=O)[C@]2(O)C(=C(C(=O)N)C1=O)O)O)N(C)C	1	Positive	Training set
195	456255	Cn1nnnc1SCC2=C(N3[C@H](SC2)[C@H](NC(=O)[C@H](O)c4ccccc4)C3=O)C(=O)O	1	Positive	Training set
196	36294	NC[C@H]1O[C@H](O[C@@H]2[C@@H](N)C[C@@H](N)[C@H](O[C@H]3O[C@H](CO)[C@@H](O)[C@H](N)[C@H]3O)[C@H]2O)[C@H](N)C[C@@H]1O	1	Positive	Training set
197	5479537	CO\N=C(/C(=O)N[C@H]1[C@H]2SCC(=C(N2C1=O)C(=O)[O-])C[N+]3(C)CCCC3)\c4csc(N)n4	1	Positive	Training set
198	3467	CNC(C)C1CCC(N)C(OC2C(N)CC(N)C(OC3OCC(C)(O)C(NC)C3O)C2O)O1	1	Positive	Training set
199	3488	COc1ccc(Cl)cc1C(=O)NCCc2ccc(cc2)S(=O)(=O)NC(=O)NC3CCCCC3	1	Positive	Training set
200	3108	OCCN(CCO)c1nc(N2CCCCC2)c3nc(nc(N4CCCCC4)c3n1)N(CCO)CCO	1	Positive	Training set
201	3000226	C[C@@H]1[C@H](O)CC[C@@]2(C)[C@H]1CC[C@@]3(C)[C@H]2[C@H](O)C[C@H]4\C(=C(/CCC=C(C)C)\C(=O)O)\[C@H](C[C@]34C)OC(=O)C	1	Positive	Training set
202	43672	CCN1CCN(C(=O)N[C@@H](C(=O)N[C@H]2[C@H]3SC(C)(C)[C@@H](N3C2=O)C(=O)O)c4ccccc4)C(=O)C1=O	1	Positive	Training set
203	47499	CO[C@]1(NC(=O)C(C(=O)O)c2ccc(O)cc2)[C@H]3OCC(=C(N3C1=O)C(=O)O)CSc4nnnn4C	1	Positive	External validation set
204	3823	CC(=O)N1CCN(CC1)c2ccc(OCC3COC(Cn4ccnc4)(O3)c5ccc(Cl)cc5Cl)cc2	1	Positive	Training set
205	656511	CC1(C)S[C@@H]2[C@H](NC(=O)[C@H](NC(=O)N3CCN(C3=O)S(=O)(=O)C)c4ccccc4)C(=O)N2[C@H]1C(=O)O	1	Positive	External validation set
206	5479530	CO\N=C(/C(=O)N[C@H]1[C@H]2SCC(=C(N2C1=O)C(=O)O)CSC3=NC(=O)C(=O)NN3C)\c4csc(N)n4	1	Positive	Training set
207	19649	CN[C@H]1[C@H](O)[C@@H](O)[C@H](CO)O[C@H]1O[C@H]2[C@H](O[C@H]3[C@H](O)[C@@H](O)[C@H](N=C(N)N)[C@@H](O)[C@@H]3N=C(N)N)O[C@@H](C)[C@]2(O)C=O	1	Positive	External validation set
208	54675769	CO[C@@H]1[C@@H](OC(=O)N)[C@@H](O)[C@H](Oc2ccc3C(=C(NC(=O)c4ccc(O)c(CC=C(C)C)c4)C(=O)Oc3c2C)O)OC1(C)C	1	Positive	Training set
209	5362440	CC(C)(C)NC(=O)[C@@H]1CN(Cc2cccnc2)CCN1C[C@@H](O)C[C@@H](Cc3ccccc3)C(=O)N[C@@H]4[C@H](O)Cc5ccccc45	1	Positive	Training set
210	2157	CCCCc1oc2ccccc2c1C(=O)c3cc(I)c(OCCN(CC)CC)c(I)c3	1	Positive	Training set
211	12560	CC[C@H]1OC(=O)[C@H](C)[C@@H](O[C@H]2C[C@@](C)(OC)[C@@H](O)[C@H](C)O2)[C@H](C)[C@@H](O[C@@H]3O[C@H](C)C[C@@H]([C@H]3O)N(C)C)[C@](C)(O)C[C@@H](C)C(=O)[C@H](C)[C@@H](O)[C@]1(C)O	1	Positive	Training set
212	84029	CC[C@H]1OC(=O)[C@H](C)[C@@H](O[C@H]2C[C@@](C)(OC)[C@@H](O)[C@H](C)O2)[C@H](C)[C@@H](O[C@@H]3O[C@H](C)C[C@@H]([C@H]3O)N(C)C)[C@@](C)(C[C@@H](C)C(=O)[C@H](C)[C@@H](O)[C@]1(C)O)OC	1	Positive	Training set
213	2724385	C[C@H]1O[C@H](C[C@H](O)[C@@H]1O)O[C@H]2[C@@H](O)C[C@H](O[C@H]3[C@@H](O)C[C@H](O[C@H]4CC[C@@]5(C)[C@H](CC[C@@H]6[C@@H]5C[C@@H](O)[C@]7(C)[C@H](CC[C@]67O)C8=CC(=O)OC8)C4)O[C@@H]3C)O[C@@H]2C	1	Positive	Training set
214	445643	CO[C@@H]1C[C@@H](CC[C@H]1O)\C=C(/C)\[C@H]2OC(=O)[C@@H]3CCCCN3C(=O)C(=O)[C@]4(O)O[C@H]([C@H](C[C@@H](C)C\C(=C\[C@@H](CC=C)C(=O)C[C@H](O)[C@H]2C)\C)OC)[C@H](C[C@H]4C)OC	1	Positive	Training set
215	11765960	C[C@H]1O[C@H](C[C@H](OC(=O)C)[C@@H]1O)O[C@H]2[C@@H](O)C[C@H](O[C@H]3[C@@H](O)C[C@H](O[C@H]4CC[C@@]5(C)[C@H](CC[C@@H]6[C@@H]5C[C@@H](O)[C@]7(C)[C@H](CC[C@]67O)C8=CC(=O)OC8)C4)O[C@@H]3C)O[C@@H]2C	1	Positive	External validation set
216	135398735	CO[C@H]1\C=C\O[C@@]2(C)Oc3c(C)c(O)c4c(O)c(NC(=O)\C(=C/C=C/[C@H](C)[C@H](O)[C@@H](C)[C@@H](O)[C@@H](C)[C@H](OC(=O)C)[C@@H]1C)\C)c(\C=N\N5CCN(C)CC5)c(O)c4c3C2=O	1	Positive	Training set
217	6915744	CC[C@H]1OC(=O)[C@H](C)[C@@H](O[C@H]2C[C@@](C)(OC)[C@@H](O)[C@H](C)O2)[C@H](C)[C@@H](O[C@@H]3O[C@H](C)C[C@@H]([C@H]3O)N(C)C)[C@](C)(O)C[C@@H](C)\C(=N/OCOCCOC)\[C@H](C)[C@@H](O)[C@]1(C)O	1	Positive	Training set
218	135398743	CO[C@H]1\C=C\O[C@@]2(C)OC3=C(C2=O)C4=C5NC6(CCN(CC(C)C)CC6)N=C5\C(=N\C(=O)\C(=C/C=C/[C@H](C)[C@H](O)[C@@H](C)[C@@H](O)[C@@H](C)[C@H](OC(=O)C)[C@@H]1C)\C)\C(=C4C(=C3C)O)O	1	Positive	Training set
219	5280965	C[C@@H]1OC(=O)C[C@H](O)C[C@H](O)CC[C@@H](O)[C@H](O)C[C@H](O)C[C@]2(O)C[C@H](O)[C@H]([C@H](C[C@@H](O[C@@H]3O[C@H](C)[C@@H](O)[C@H](N)[C@@H]3O)\C=C\C=C\C=C\C=C\C=C\C=C\C=C\[C@H](C)[C@@H](O)[C@H]1C)O2)C(=O)O	1	Positive	Training set
220	53627505	CCC=O	0	Negative	Training set
221	700	NCCO	0	Negative	Training set
222	1990	CC(=O)NO	0	Negative	Training set
223	750	NCC(=O)O	0	Negative	Training set
224	3406	Cc1cn[nH]c1	0	Negative	Training set
225	612	CC(O)C(=O)O	0	Negative	Training set
226	753	OCC(O)CO	0	Negative	Training set
227	1727	Nc1ccncc1	0	Negative	Training set
228	10413	OCCCC(=O)O	0	Negative	Training set
229	401	NC1CONC1=O	0	Negative	Training set
230	119	NCCCC(=O)O	0	Negative	External validation set
231	5939	NC(=NC(=N)N)N	0	Negative	Training set
232	305	C[N+](C)(C)CCO	0	Negative	Training set
233	244	OCc1ccccc1	0	Negative	External validation set
234	785	Oc1ccc(O)cc1	0	Negative	Training set
235	247	C[N+](C)(C)CC(=O)[O-]	0	Negative	Training set
236	6503	NC(CO)(CO)CO	0	Negative	Training set
237	61799	COC(=O)\C=C\C(=O)O	0	Negative	Training set
238	31264	CC1OC(C)OC(C)O1	0	Negative	Training set
239	3007	CC(N)Cc1ccccc1	0	Negative	External validation set
240	338	OC(=O)c1ccccc1O	0	Negative	External validation set
241	2366	CNCCc1ccccn1	0	Negative	Training set
242	4101	C1N2CN3CN(CN1C3)C2	0	Negative	Training set
243	12597	O[C@@H]1CO[C@@H]2[C@@H](O)CO[C@H]12	0	Negative	Training set
244	738	NC(CCC(=O)N)C(=O)O	0	Negative	Training set
245	187	CC(=O)OCC[N+](C)(C)C	0	Negative	Training set
246	2551	C[N+](C)(C)CCOC(=O)N	0	Negative	External validation set
247	1206	CNC(C)Cc1ccccc1	0	Negative	Training set
248	4771	CC(C)(N)Cc1ccccc1	0	Negative	Training set
249	5565	NCCNCCNCCN	0	Negative	Training set
250	11499245	OB1OCc2cc(F)ccc12	0	Negative	Training set
251	4786	CC(N)C(O)c1ccccc1	0	Negative	Training set
252	5310993	Cc1cnc(c[n+]1[O-])C(=O)O	0	Negative	Training set
253	681	NCCc1ccc(O)c(O)c1	0	Negative	Training set
254	5526	NCC1CCC(CC1)C(=O)O	0	Negative	Training set
255	1993	CC(C[N+](C)(C)C)OC(=O)C	0	Negative	Training set
256	85	C[N+](C)(C)CC(O)CC(=O)O	0	Negative	Training set
257	2370	CC(C[N+](C)(C)C)OC(=O)N	0	Negative	External validation set
258	942	CN1CCCC1c2cccnc2	0	Negative	Training set
259	3848	OC(Cc1ccccc1)C(=O)O	0	Negative	Training set
260	2337	CCOC(=O)c1ccc(N)cc1	0	Negative	Training set
261	5032	CNC(C)C(O)c1ccccc1	0	Negative	Training set
262	3202	CC[N+](C)(C)c1cccc(O)c1	0	Negative	External validation set
263	2761171	CCc1cc(ccn1)C(=S)N	0	Negative	External validation set
264	4782	CNCC(O)c1cccc(O)c1	0	Negative	Training set
265	4032	CNC1(C)C2CCC(C2)C1(C)C	0	Negative	Training set
266	1054	Cc1ncc(CO)c(CO)c1O	0	Negative	Training set
267	2733	Clc1ccc2OC(=O)Nc2c1	0	Negative	Training set
268	951	NCC(O)c1ccc(O)c(O)c1	0	Negative	Training set
269	16124	OP(=O)(O)CP(=O)(O)O	0	Negative	External validation set
270	5333	Nc1ccc(cc1)S(=O)(=O)N	0	Negative	External validation set
271	11020241	OC[C@H](O)[C@H]1OC(=O)C(=C1[O-])[O-]	0	Negative	Training set
272	232	NC(CCCN=C(N)N)C(=O)O	0	Negative	Training set
273	21945	OC(=O)CNC(=O)c1ccccc1	0	Negative	Training set
274	4943	CC(C)c1cccc(C(C)C)c1O	0	Negative	Training set
275	206	OCC1OC(O)C(O)C(O)C1O	0	Negative	Training set
276	24748	OCC(O)C(O)C(O)C(O)C=O	0	Negative	Training set
277	9433	CN1C(=O)N(C)c2nc[nH]c2C1=O	0	Negative	External validation set
278	5071	CC(N)C12CC3CC(CC(C3)C1)C2	0	Negative	Training set
279	4991	CN(C)C(=O)Oc1ccc[n+](C)c1	0	Negative	Training set
280	315411	OCC1OC(O)C(F)C(O)C1O	0	Negative	Training set
281	453	OCC(O)C(O)C(O)C(O)CO	0	Negative	Training set
282	168625	OS(=O)(=O)c1ccccc1C=C	0	Negative	Training set
283	838	CNCC(O)c1ccc(O)c(O)c1	0	Negative	Training set
284	3226	FC(F)OC(F)(F)C(F)Cl	0	Negative	External validation set
285	3763	FC(F)OC(Cl)C(F)(F)F	0	Negative	Training set
286	40632	CC1=CN(C(=O)C=C1)c2ccccc2	0	Negative	Training set
287	2266	OC(=O)CCCCCCCC(=O)O	0	Negative	Training set
288	3998	NCc1ccc(cc1)S(=O)(=O)N	0	Negative	Training set
289	27304	OC(P(=O)(O)O)P(=O)(O)O	0	Negative	Training set
290	121396	NC(=O)N[C@@H](CCC(=O)O)C(=O)O	0	Negative	Training set
291	311	OC(=O)CC(O)(CC(=O)O)C(=O)O	0	Negative	Training set
292	12460	CC1C(OCCN1C)c2ccccc2	0	Negative	Training set
293	2148	Nc1ccc(cc1)C(=O)NCC(=O)O	0	Negative	External validation set
294	62816	NCCNCCNCCNCCN	0	Negative	External validation set
295	11254352	OC[C@@H](O)[C@@H](O)[C@H](O)[C@@H](O)C(=O)O	0	Negative	Training set
296	3125	CC(N)(Cc1ccc(O)cc1)C(=O)O	0	Negative	External validation set
297	10465263	CC1CNCCc2ccc(Cl)cc12	0	Negative	Training set
298	9815559	OC(=O)[C@@H]1C[C@H](CN1)C2CCCCC2	0	Negative	Training set
299	3516	COc1ccccc1OCC(O)CO	0	Negative	Training set
300	5206	FCOC(C(F)(F)F)C(F)(F)F	0	Negative	Training set
301	7638	Oc1ccc(OCc2ccccc2)cc1	0	Negative	Training set
302	60612	C[C@@H](c1cnc[nH]1)c2cccc(C)c2C	0	Negative	Training set
303	5419	C1CC(C2=NCCN2)c3ccccc3C1	0	Negative	External validation set
304	2883	CCN(C(=O)\C=C\C)c1ccccc1C	0	Negative	External validation set
305	3292	CCN1C(=O)NC(C1=O)c2ccccc2	0	Negative	External validation set
306	4678	CC(C)(CO)C(O)C(=O)NCCCO	0	Negative	Training set
307	2749	CC1=CC(=O)N(O)C(=C1)C2CCCCC2	0	Negative	Training set
308	4989	CN1CCCN=C1\C=C\c2cccs2	0	Negative	Training set
309	51577	OCCN1CC(O)C(O)C(O)C1CO	0	Negative	Training set
310	47528	[O-][N+](=O)OCCNC(=O)c1cccnc1	0	Negative	Training set
311	4197	CC1=C(C=C(C#N)C(=O)N1)c2ccncc2	0	Negative	Training set
312	4436	C(C1=NCCN1)c2cccc3ccccc23	0	Negative	Training set
313	2345	O=C(OCc1ccccc1)c2ccccc2	0	Negative	Training set
314	2479	CCC(C)C1(CC)C(=O)NC(=O)NC1=O	0	Negative	Training set
315	3779	CC(C)NCC(O)c1ccc(O)c(O)c1	0	Negative	Training set
316	4086	CC(C)NCC(O)c1cc(O)cc(O)c1	0	Negative	Training set
317	170361	C1NCC2CC1c3cc4nccnc4cc23	0	Negative	Training set
318	3171	NC(C(O)c1ccc(O)c(O)c1)C(=O)O	0	Negative	Training set
319	2284	NCC(CC(=O)O)c1ccc(Cl)cc1	0	Negative	External validation set
320	3830	C(Nc1ncnc2nc[nH]c12)c3occc3	0	Negative	Training set
321	4114	COc1c2OC(=O)C=Cc2cc3ccoc13	0	Negative	External validation set
322	6433082	CCCCCCOC(=O)CCC(=O)CN	0	Negative	Training set
323	5524	C1CCc2c(C1)cccc2NC3=NCCN3	0	Negative	Training set
324	4906	CCCNC(C)C(=O)Nc1ccccc1C	0	Negative	Training set
325	6433091	CCC(C(C)CN(C)C)c1cccc(O)c1	0	Negative	Training set
326	4456	CN(C)C(=O)Oc1cccc(c1)[N+](C)(C)C	0	Negative	Training set
327	2163	CCC1(CCC(C)C)C(=NC(=O)NC1=O)[O-]	0	Negative	Training set
328	5403	CC(C)(C)NCC(O)c1cc(O)cc(O)c1	0	Negative	Training set
329	4510	[O-][N+](=O)OCC(CO[N+](=O)[O-])O[N+](=O)[O-]	0	Negative	Training set
330	57697	CC1=CC=CN2C(=O)C(=CN=C12)c3nn[nH]n3	0	Negative	Training set
331	2803	Clc1cccc(Cl)c1NC2=NCCN2	0	Negative	Training set
332	3759	Cc1onc(c1)C(=O)NNCc2ccccc2	0	Negative	External validation set
333	4763	CCC1(C(=O)NC(=O)NC1=O)c2ccccc2	0	Negative	Training set
334	3676	CCN(CC)CC(=O)Nc1c(C)cccc1C	0	Negative	External validation set
335	3780	[O-][N+](=O)OC1COC2C(COC12)O[N+](=O)[O-]	0	Negative	Training set
336	4914	CCN(CC)CCOC(=O)c1ccc(N)cc1	0	Negative	Training set
337	5193	CCCC(C)C1(CC=C)C(=O)NC(=O)NC1=O	0	Negative	Training set
338	123015	Cc1cc(C)c(\C=C\2/C(=O)Nc3ccccc23)[nH]1	0	Negative	Training set
339	3821	CNC1(CCCCC1=O)c2ccccc2Cl	0	Negative	Training set
340	2341	CC(Cc1ccccc1)N(C)Cc2ccccc2	0	Negative	Training set
341	25419	OP(=O)(O)C(Cl)(Cl)P(=O)(O)O	0	Negative	Training set
342	4845	CC(C)(C)NCC(O)c1ccc(O)c(CO)n1	0	Negative	Training set
343	7187	O=C(OOC(=O)c1ccccc1)c2ccccc2	0	Negative	Training set
344	4810	COc1nc(C)nc(Cl)c1NC2=NCCN2	0	Negative	Training set
345	2431	CC[N+](C)(C)Cc1ccccc1Br	0	Negative	Training set
346	82148	COc1ccc2cccc(CCNC(=O)C)c2c1	0	Negative	Training set
347	36339	CCOC(=O)c1cncn1C(C)c2ccccc2	0	Negative	Training set
348	6468	C1CCN(CC1)C2(CCCCC2)c3ccccc3	0	Negative	Training set
349	9794842	CCC(=O)NC[C@@H]1C[C@@H]1c2cccc3OCCc23	0	Negative	Training set
350	2088	NCCCC(O)(P(=O)(O)O)P(=O)(O)O	0	Negative	Training set
351	3519	NC(=NC(=O)Cc1c(Cl)cccc1Cl)N	0	Negative	Training set
352	2216	Nc1cc(Cl)c(NC2=NCCN2)c(Cl)c1	0	Negative	External validation set
353	4062	CN1CCCCC1C(=O)Nc2c(C)cccc2C	0	Negative	Training set
354	4058	CCOC(=O)C1(CCN(C)CC1)c2ccccc2	0	Negative	External validation set
355	4828	CC(C)NCC(O)COc1cccc2[nH]ccc12	0	Negative	Training set
356	3241	NC1=NCC2N1c3ccccc3Cc4ccccc24	0	Negative	Training set
357	5077	CCN(C)C(=O)Oc1cccc(c1)C(C)N(C)C	0	Negative	External validation set
358	5546	Nc1nc(N)c2nc(c(N)nc2n1)c3ccccc3	0	Negative	Training set
359	3182	CN1C(=O)N(C)c2ncn(CC(O)CO)c2C1=O	0	Negative	Training set
360	114709	NC(=O)N1c2ccccc2CC(O)c3ccccc13	0	Negative	External validation set
361	151075	NC(=O)Cc1cccc(C(=O)c2ccccc2)c1N	0	Negative	Training set
362	4450	CN1CCOC(c2ccccc2)c3ccccc3C1	0	Negative	Training set
363	4195	COc1ccc(OC)c(c1)C(O)CNC(=O)CN	0	Negative	Training set
364	10547	CCOP(=O)(OCC)SCC[N+](C)(C)C	0	Negative	Training set
365	54840	CNCC[C@@H](Oc1ccccc1C)c2ccccc2	0	Negative	Training set
366	5161	OC(=O)c1ccccc1OC(=O)c2ccccc2O	0	Negative	Training set
367	3918	CN1CCC23CCCCC2C1Cc4ccc(O)cc34	0	Negative	Training set
368	5359	CC(C(=O)O)c1ccc(cc1)C(=O)c2cccs2	0	Negative	Training set
369	5468	CC(C(=O)O)c1ccc(s1)C(=O)c2ccccc2	0	Negative	Training set
370	208902	CCC(=O)NCC[C@@H]1CCc2ccc3OCCc3c12	0	Negative	Training set
371	2762	CCN1N=C(C(=O)O)C(=O)c2cc3OCOc3cc12	0	Negative	Training set
372	9034	CCC#CC(C)C1(CC=C)C(=O)NC(=O)N(C)C1=O	0	Negative	Training set
373	125017	CN(C)CC(c1ccc(O)cc1)C2(O)CCCCC2	0	Negative	Training set
374	1130	Cc1ncc(C[n+]2csc(CCO)c2C)c(N)n1	0	Negative	Training set
375	5411	CCCCNc1ccc(cc1)C(=O)OCCN(C)C	0	Negative	Training set
376	11597697	C[C@@H](Cc1ccccc1)NC(=O)[C@@H](N)CCCCN	0	Negative	Training set
377	4631	CC(C)NCC(O)COc1ccccc1OCC=C	0	Negative	Training set
378	191	Nc1ncnc2c1ncn2C3OC(CO)C(O)C3O	0	Negative	Training set
379	2215	CN1CCc2cccc3c2C1Cc4ccc(O)c(O)c34	0	Negative	Training set
380	4235	Clc1ccc(cc1)C(=O)NCCN2CCOCC2	0	Negative	Training set
381	77997	CN(C)CCc1c[nH]c2ccc(Cn3cncn3)cc12	0	Negative	Training set
382	698	CC12CCC3C(CCc4cc(O)ccc34)C1CCC2=O	0	Negative	External validation set
383	4601	CN(C)CCOC(c1ccccc1)c2ccccc2C	0	Negative	Training set
384	60172	Nc1ncnc2c1ncn2CCOCP(=O)(O)O	0	Negative	Training set
385	8612	CCN(CC)CCOC(=O)c1ccc(N)cc1Cl	0	Negative	Training set
386	450	CC12CCC3C(CCc4cc(O)ccc34)C1CCC2O	0	Negative	External validation set
387	3008	COc1ccc2CC3C4CCCCC4(CCN3C)c2c1	0	Negative	Training set
388	10107393	CNc1ccc(cc1F)c2nc3ccc(O)cc3s2	0	Negative	Training set
389	9904	C[C@]12CC[C@H]3[C@@H](CCC4=CC(=O)CC[C@H]34)[C@@H]1CC[C@@H]2O	0	Negative	External validation set
390	71273	CCCN1CCCCC1C(=O)Nc2c(C)cccc2C	0	Negative	External validation set
391	60860	NC(=NCc1cccc(I)c1)N	0	Negative	Training set
392	3623	CN1C2CCC1CC(C2)OC(=O)C(O)c3ccccc3	0	Negative	Training set
393	4811	CNC(=O)Oc1ccc2N(C)C3N(C)CCC3(C)c2c1	0	Negative	Training set
394	4746	C(C(C1CCCCC1)C2CCCCC2)C3CCCCN3	0	Negative	Training set
395	5245	OC(Cc1cccnc1)(P(=O)(O)O)P(=O)(O)O	0	Negative	Training set
396	60867	CC1CC(=O)NN=C1c2ccc(NN=C(C#N)C#N)cc2	0	Negative	Training set
397	5775	Cc1ccc(cc1)N(CC2=NCCN2)c3cccc(O)c3	0	Negative	Training set
398	5593	CCN(Cc1ccncc1)C(=O)C(CO)c2ccccc2	0	Negative	External validation set
399	4139	CN(C)c1ccc2N=C3C=CC(=[N+](C)C)C=C3Sc2c1	0	Negative	Training set
400	64987	CC(Cn1cnc2c(N)ncnc12)OCP(=O)(O)O	0	Negative	External validation set
401	5595	CN1C2CCC1CC(C2)OC(=O)c3c[nH]c4ccccc34	0	Negative	External validation set
402	32169	CCCNC(C)C(=O)Nc1c(C)csc1C(=O)OC	0	Negative	External validation set
403	3038497	CC(C)c1cccc(C(C)C)c1OCOP(=O)([O-])[O-]	0	Negative	Training set
404	4992	COc1ccc(CN(CCN(C)C)c2ccccn2)cc1	0	Negative	Training set
405	1071	C\C(=C/CO)\C=C\C=C(/C)\C=C\C1=C(C)CCCC1(C)C	0	Negative	Training set
406	3449	COc1ccc2CN(C)CCC34C=CC(O)CC3Oc1c24	0	Negative	Training set
407	3269	CC12CCC3C(CCc4cc(O)ccc34)C1CC(O)C2O	0	Negative	External validation set
408	5408	CC12CCC3C(CCC4=CC(=O)CCC34C)C1CCC2O	0	Negative	Training set
409	3325225	NC(Cc1ccc(OP(=O)(O)O)c(CO)c1)C(=O)O	0	Negative	Training set
410	5564	Oc1cc(Cl)ccc1Oc2ccc(Cl)cc2Cl	0	Negative	Training set
411	6049	OC(=O)CN(CCN(CC(=O)O)CC(=O)O)CC(=O)O	0	Negative	External validation set
412	3661	CN1C2CCC1CC(C2)OC(=O)C(CO)c3ccccc3	0	Negative	External validation set
413	5314	C[N+](C)(C)CCOC(=O)CCC(=O)OCC[N+](C)(C)C	0	Negative	Training set
414	727	ClC1C(Cl)C(Cl)C(Cl)C(Cl)C1Cl	0	Negative	Training set
415	2905	CN(C)CCOC(=O)C(c1ccccc1)C2(O)CCCC2	0	Negative	External validation set
416	3914	CC(C)(C)NCC(O)COc1cccc2C(=O)CCCc12	0	Negative	Training set
417	2435	Brc1c(NC2=NCCN2)ccc3nccnc13	0	Negative	Training set
418	4595	Cc1nccn1CC2CCc3c(C2=O)c4ccccc4n3C	0	Negative	Training set
419	2583	CC(C)(C)NCC(O)COc1cccc2NC(=O)CCc12	0	Negative	Training set
420	5248	CCCCCCCCCCCCCCOS(=O)(=O)O	0	Negative	External validation set
421	4935	CCCOc1ccc(cc1N)C(=O)OCCN(CC)CC	0	Negative	Training set
422	6256	OC[C@H]1O[C@H](C[C@@H]1O)N2C=C(C(=O)NC2=O)C(F)(F)F	0	Negative	External validation set
423	59768	COC(=O)CCc1ccc(OCC(O)CNC(C)C)cc1	0	Negative	External validation set
424	27400	CN1CCC(=C2c3ccccc3CCc4sccc24)CC1	0	Negative	Training set
425	70695640	CCc1ccc(cc1)C(C)CCc2ccc(cc2)[N+](C)(C)C	0	Negative	Training set
426	3117	CCN(CC)C(=S)SSC(=S)N(CC)CC	0	Negative	Training set
427	2161	CC(C)c1ccc2Oc3nc(N)c(cc3C(=O)c2c1)C(=O)O	0	Negative	Training set
428	148211	O=C1N(C[C@@H]2CCCc3cccc1c23)[C@@H]4CN5CCC4CC5	0	Negative	Training set
429	4536	CC12CCC3C(CCC4=CC(=O)CCC34)C1CCC2(O)C#C	0	Negative	Training set
430	9966051	Cc1ccc(Sc2ccccc2N3CCNCC3)c(C)c1	0	Negative	Training set
431	2828	COc1ccc2CC3C4C=CC(O)C5Oc1c2C45CCN3C	0	Negative	External validation set
432	3209	CC\C=C\C\C=C\C\C=C\C\C=C\C\C=C\CCCC(=O)O	0	Negative	Training set
433	4639	CN1CCC23C4Oc5c(O)ccc(CC1C2(O)CCC4=O)c35	0	Negative	External validation set
434	3063	COc1ccc2CC3C4CCC(O)C5Oc1c2C45CCN3C	0	Negative	Training set
435	3783	CC(COc1ccccc1)NC(C)C(O)c2ccc(O)cc2	0	Negative	Training set
436	36811	CC(CCc1ccc(O)cc1)NCCc2ccc(O)c(O)c2	0	Negative	Training set
437	4160	CC1(O)CCC2C3CCC4=CC(=O)CCC4(C)C3CCC12C	0	Negative	Training set
438	5572	OC(CCN1CCCCC1)(C2CCCCC2)c3ccccc3	0	Negative	External validation set
439	3373	CCOC(=O)c1ncn2c1CN(C)C(=O)c3cc(F)ccc23	0	Negative	Training set
440	3219	CCOCCn1c(nc2ccccc12)N3CCCN(C)CC3	0	Negative	Training set
441	2826	COC(=O)C1C(CC2CCC1N2C)OC(=O)c3ccccc3	0	Negative	Training set
442	5184	CN1C2CC(CC1C3OC23)OC(=O)C(CO)c4ccccc4	0	Negative	Training set
443	5251896	OC12CC3CC(C1)CC(C3)(C2)NCC(=O)N4CCCC4C#N	0	Negative	Training set
444	4768	CC(COc1ccccc1)N(CCCl)Cc2ccccc2	0	Negative	External validation set
445	2548	COc1cc(CNC(=O)CCCC\C=C\C(C)C)ccc1O	0	Negative	Training set
446	5878	C[C@]1(O)CC[C@H]2[C@@H]3CC[C@H]4CC(=O)OC[C@]4(C)[C@H]3CC[C@]12C	0	Negative	External validation set
447	3340	Oc1ccc(cc1)C2C[NH2+]CCc3c(Cl)c(O)c(O)cc23	0	Negative	Training set
448	11001318	OC(=O)c1ccc2nc(oc2c1)c3cc(Cl)cc(Cl)c3	0	Negative	External validation set
449	41684	CC(=O)Oc1ccccc1C(=O)Nc2ncc(s2)[N+](=O)[O-]	0	Negative	External validation set
450	5001396	CC(=O)CC(C1=C([O-])c2ccccc2OC1=O)c3ccccc3	0	Negative	Training set
451	19371515	CN1CCC(=C2c3ccccc3CCn4c(C=O)cnc24)CC1	0	Negative	Training set
452	2344	CN1C2CCC1CC(C2)OC(c3ccccc3)c4ccccc4	0	Negative	Training set
453	2118	Cc1nnc2CN=C(c3ccccc3)c4cc(Cl)ccc4n12	0	Negative	Training set
454	44563	OC(=O)C(=O)Nc1cc(cc(NC(=O)C(=O)O)c1Cl)C#N	0	Negative	Training set
455	31477	CC(C)NCC(O)COc1cc(C)c(OC(=O)C)c(C)c1C	0	Negative	External validation set
456	12555	CN(C)CCCOc1nn(Cc2ccccc2)c3ccccc13	0	Negative	External validation set
457	3827	CN1CCC(=C2c3ccccc3CC(=O)c4sccc24)CC1	0	Negative	External validation set
458	4095	CCC(=O)C(CC(C)N(C)C)(c1ccccc1)c2ccccc2	0	Negative	External validation set
459	40973	CC[C@]12CC(=C)[C@H]3[C@@H](CCC4=CCCC[C@H]34)[C@@H]1CC[C@@]2(O)C#C	0	Negative	Training set
460	124087	Clc1ccc2C(=C3CCNCC3)c4ncccc4CCc2c1	0	Negative	Training set
461	4891	O=C(C1CCCCC1)N2CC3N(CCc4ccccc34)C(=O)C2	0	Negative	Training set
462	4542	CCC12CCC3C(CCC4=CC(=O)CCC34)C1CCC2(O)C#C	0	Negative	Training set
463	5470	CC1CC2=C(CCC(=O)C2)C3CCC4(C)C(CCC4(O)C#C)C13	0	Negative	Training set
464	3380	CN1C(=O)CN=C(c2ccccc2F)c3cc(ccc13)[N+](=O)[O-]	0	Negative	Training set
465	2809	OC(=O)C1N=C(c2ccccc2)c3cc(Cl)ccc3NC1=O	0	Negative	Training set
466	2978	CCCCCc1cc(O)c2C3C=C(C)CCC3C(C)(C)Oc2c1	0	Negative	Training set
467	4920	CC(=O)C1CCC2C3CCC4=CC(=O)CCC4(C)C3CCC12C	0	Negative	External validation set
468	60936	OP(=O)([O-])C(Sc1ccc(Cl)cc1)P(=O)(O)[O-]	0	Negative	Training set
469	3203	FC(F)(F)C1(OC(=O)Nc2ccc(Cl)cc12)C#CC3CC3	0	Negative	External validation set
470	60852	CCCCCN(C)CCC(O)(P(=O)(O)O)P(=O)(O)O	0	Negative	External validation set
471	4443	CC(C)C1CCC(CC1)C(=O)NC(Cc2ccccc2)C(=O)O	0	Negative	Training set
472	11235728	N[C@H](C(=O)N1[C@@H](C[C@@H]2C[C@H]12)C#N)C34C[C@@H]5C[C@@H](CC(O)(C5)C3)C4	0	Negative	External validation set
473	57537	CCCN(CCc1cccs1)C2CCc3c(O)cccc3C2	0	Negative	External validation set
474	64929	CC(C)(Oc1ccc(cc1)C(=O)c2ccc(Cl)cc2)C(=O)O	0	Negative	Training set
475	4120	C[N+]1(C)C2CC(CC1C3OC23)OC(=O)C(CO)c4ccccc4	0	Negative	Training set
476	3494	C[N+]1(C)CCC(C1)OC(=O)C(O)(C2CCCC2)c3ccccc3	0	Negative	Training set
477	2484	CN(Cc1ccc(cc1)C(C)(C)C)Cc2cccc3ccccc23	0	Negative	Training set
478	2168	CCC(C)(C)c1ccc(CC(C)CN2CC(C)OC(C)C2)cc1	0	Negative	Training set
479	40976	CCC12CC(=C)C3C(CCC4=CC(=O)CCC34)C1CC[C@@]2(O)C#C	0	Negative	Training set
480	3148	O=C(OC1CC2CC3CC(C1)N2CC3=O)c4c[nH]c5ccccc45	0	Negative	Training set
481	4192	Cc1ncc2CN=C(c3ccccc3F)c4cc(Cl)ccc4n12	0	Negative	Training set
482	3250	CC(CO)NC(=O)C1CN(C)C2Cc3c[nH]c4cccc(C2=C1)c34	0	Negative	External validation set
483	5512	CC(C)N(CCC(c1ccccc1)c2cc(C)ccc2O)C(C)C	0	Negative	Training set
484	12620	CCCCCCCCCCCCCCCCCCCCCCO	0	Negative	Training set
485	4425	Oc1ccc2CC3N(CC=C)CCC45C(Oc1c24)C(=O)CCC35O	0	Negative	External validation set
486	2487	Oc1ccc2CC3N(CC4CCC4)CCC5(CCCCC35O)c2c1	0	Negative	Training set
487	4004	CCOC(=O)CC(SP(=S)(OC)OC)C(=O)OCC	0	Negative	Training set
488	6238	CC(=O)[C@@]1(O)CC[C@H]2[C@@H]3CCC4=CC(=O)CC[C@]4(C)[C@H]3CC[C@]12C	0	Negative	Training set
489	4638	CC1(O)CCC2C3CCC4CC(=O)\C(=C/O)\CC4(C)C3CCC12C	0	Negative	Training set
490	16850	Oc1ccc2c(Oc3cc(O)ccc3C24OC(=O)c5ccccc45)c1	0	Negative	Training set
491	3746	CC(C)[N+]1(C)C2CCC1CC(C2)OC(=O)C(CO)c3ccccc3	0	Negative	Training set
492	4513	CN\C(=C/[N+](=O)[O-])\NCCSCc1csc(CN(C)C)n1	0	Negative	Training set
493	60726	Nc1c(CC(=O)O)cccc1C(=O)c2ccc(Br)cc2	0	Negative	Training set
494	2021	CNC1C(O)C(NC)C2OC3(O)C(OC(C)CC3=O)OC2C1O	0	Negative	Training set
495	13314	CN1C(=O)C(O)N=C(c2ccccc2Cl)c3cc(Cl)ccc13	0	Negative	Training set
496	3387	CC1(O)CCC2C3CCC4=CC(=O)CCC4(C)C3(F)C(O)CC12C	0	Negative	External validation set
497	123606	CN(C)CCc1c[nH]c2ccc(CS(=O)(=O)N3CCCC3)cc12	0	Negative	Training set
498	60864	CN(C)CC\C=C\1/c2ccccc2COc3ccc(CC(=O)O)cc13	0	Negative	Training set
499	6918182	[O-]C(=O)CN(CC(=O)[O-])c1sc(C(=O)[O-])c(CC(=O)[O-])c1C#N	0	Negative	Training set
500	4680	COc1ccc(Cc2nccc3cc(OC)c(OC)cc23)cc1OC	0	Negative	External validation set
501	3938	CCN(CC)C(=O)NC1CN(C)C2Cc3c[nH]c4cccc(C2=C1)c34	0	Negative	Training set
502	11163584	CN1C(=O)C=C(N2CCCC(N)C2)N(Cc3ccccc3C#N)C1=O	0	Negative	Training set
503	4422	Oc1ccc2CC3N(CC4CC4)CCC56C(Oc1c25)C(=C)CCC36O	0	Negative	External validation set
504	4057	C[N+]1(C)CCCC(C1)OC(=O)C(O)(c2ccccc2)c3ccccc3	0	Negative	Training set
505	4140	CCC(CO)NC(=O)C1CN(C)C2Cc3c[nH]c4cccc(C2=C1)c34	0	Negative	External validation set
506	28332	CCC(=O)O[C@@](Cc1ccccc1)([C@H](C)CN(C)C)c2ccccc2	0	Negative	External validation set
507	3872	OCC1OC(OC2C(CO)OC(O)(CO)C2O)C(O)C(O)C1O	0	Negative	Training set
508	6850789	OC[C@H]1O[C@H](O[C@]2(CO)O[C@H](CO)[C@@H](O)[C@@H]2O)[C@H](O)[C@@H](O)[C@@H]1O	0	Negative	Training set
509	5556	Cc1nnc2CN=C(c3ccccc3Cl)c4cc(Cl)ccc4n12	0	Negative	External validation set
510	4043	CC1CC2C3CCC(C(=O)C)C3(C)CC(O)C2C4(C)CCC(=O)C=C14	0	Negative	Training set
511	10631	C[C@H]1C[C@@H]2[C@H](CC[C@@]3(C)[C@H]2CC[C@]3(O)C(=O)C)[C@@]4(C)CCC(=O)C=C14	0	Negative	Training set
512	2812	Clc1ccccc1C(c2ccccc2)(c3ccccc3)n4ccnc4	0	Negative	Training set
513	3410	COc1ccc(CC(C)NCC(O)c2ccc(O)c(NC=O)c2)cc1	0	Negative	Training set
514	27993	CC12CCC3C(=CCc4cc(OS(=O)(=O)O)ccc34)C1CCC2=O	0	Negative	External validation set
515	9924495	O=C1N(C=C(C=C1c2ccccc2C#N)c3ccccn3)c4ccccc4	0	Negative	Training set
516	489129	CC(N1CCC(=C)CC1)C(O)(Cn2cncn2)c3ccc(F)cc3F	0	Negative	Training set
517	23703	CC12CC[C@H]3C(CCc4cc(OS(=O)(=O)O)ccc34)[C@@H]1CCC2=O	0	Negative	Training set
518	9930048	COc1ccc(CCO[C@@H]2CCCC[C@H]2N3CC[C@@H](O)C3)cc1OC	0	Negative	Training set
519	158	CCCCCC(O)\C=C\C1C(O)CC(=O)C1C\C=C\CCCC(=O)O	0	Negative	Training set
520	159	CCCCCC(O)\C=C\C1C(O)CC2O\C(=C/CCCC(=O)O)\CC12	0	Negative	External validation set
521	5381	CCOC(=O)c1ccc(nc1)C#Cc2ccc3SCCC(C)(C)c3c2	0	Negative	Training set
522	3105	CNCC(O)c1ccc(OC(=O)C(C)(C)C)c(OC(=O)C(C)(C)C)c1	0	Negative	Training set
523	71436	CCCCC[C@H](O)\C=C\[C@H]1[C@H](O)C[C@H](O)[C@@H]1C\C=C\CCCC(=O)O	0	Negative	Training set
524	3687	OCC1OC(CC1O)N2C=C(I)C(=O)NC2=O	0	Negative	Training set
525	214339	Clc1ccc([C@@H]2CS\C(=C(\C#N)/n3ccnc3)\S2)c(Cl)c1	0	Negative	Training set
526	4829	CCc1ccc(CCOc2ccc(CC3SC(=O)NC3=O)cc2)nc1	0	Negative	Training set
527	5361917	C[N+]1(CC2CC2)CC[C@]34[C@H]5Oc6c(O)ccc(C[C@@H]1[C@]3(O)CCC5=O)c46	0	Negative	Training set
528	3267	CCCCC(=O)OC1CCC2C3CCc4cc(O)ccc4C3CCC12C	0	Negative	External validation set
529	156418	C[C@@H](NCCCc1cccc(c1)C(F)(F)F)c2cccc3ccccc23	0	Negative	External validation set
530	4419	OC1CCC2(O)C3Cc4ccc(O)c5OC1C2(CCN3CC6CCC6)c45	0	Negative	External validation set
531	4634	CCN(CC)CC#CCOC(=O)C(O)(C1CCCCC1)c2ccccc2	0	Negative	Training set
532	11501341	CNc1ccc(\C=C\c2ccc(OCCOCCOCCF)cc2)cc1	0	Negative	Training set
533	54313	CC#CCC(C)[C@H](O)\C=C\C1[C@H](O)C[C@@H]2C\C(=C/CCCC(=O)O)\C[C@H]12	0	Negative	Training set
534	24822371	CNc1ccc(\C=C\c2ccc(OCCOCCOCCF)nc2)cc1	0	Negative	Training set
535	222786	C[C@]12CCC(=O)C=C1CC[C@H]3[C@@H]4CC[C@](O)(C(=O)CO)[C@@]4(C)CC(=O)[C@H]23	0	Negative	Training set
536	3636	CCCC[N+]1(C)C2CC(CC1C3OC23)OC(=O)C(CO)c4ccccc4	0	Negative	Training set
537	2391	CC(=O)Oc1ccc(cc1)C(c2ccc(OC(=O)C)cc2)c3ccccn3	0	Negative	Training set
538	32281	NC(=O)C1CCCN1C(=O)C(Cc2cnc[nH]2)NC(=O)C3CCC(=O)N3	0	Negative	External validation set
539	3640	CC12CCC(=O)C=C1CCC3C4CCC(O)(C(=O)CO)C4(C)CC(O)C23	0	Negative	Training set
540	154058	O=C(O[C@H]1CN2CCC1CC2)N3CCc4ccccc4[C@@H]3c5ccccc5	0	Negative	Training set
541	185457	OC(=O)CNC(=O)CNC(=O)CNC(=O)CSC(=O)c1ccccc1	0	Negative	Training set
542	441332	CCCCC[C@](C)(O)\C=C\[C@H]1[C@H](O)C[C@H](O)[C@@H]1C\C=C\CCCC(=O)O	0	Negative	Training set
543	4934	CC(C)[N+](C)(CCOC(=O)C1c2ccccc2Oc3ccccc13)C(C)C	0	Negative	Training set
544	119828	CCC(=O)NS(=O)(=O)c1ccc(cc1)c2c(C)onc2c3ccccc3	0	Negative	Training set
545	39507	CCC(=O)[C@@]1(C)[C@H](C)CC2C3CCC4=CC(=O)C=C[C@]4(C)C3[C@@H](O)C[C@]12C	0	Negative	External validation set
546	3350	CC(C)(C)NC(=O)C1CCC2C3CCC4NC(=O)C=CC4(C)C3CCC12C	0	Negative	Training set
547	4159	CC1CC2C3CCC(O)(C(=O)CO)C3(C)CC(O)C2C4(C)C=CC(=O)C=C14	0	Negative	Training set
548	3000	CC1CC2C3CCC4=CC(=O)C=CC4(C)C3(F)C(O)CC2(C)C1C(=O)CO	0	Negative	Training set
549	3384	CC1CC2C3CCC(O)(C(=O)C)C3(C)CC(O)C2(F)C4(C)C=CC(=O)C=C14	0	Negative	External validation set
550	3658	OCCOCCN1CCN(CC1)C(c2ccccc2)c3ccc(Cl)cc3	0	Negative	External validation set
551	2442	CN(Cc1cc(Br)cc(Br)c1N)C2CCCCC2	0	Negative	External validation set
552	197712	COC(C(Oc1nc(C)cc(C)n1)C(=O)O)(c2ccccc2)c3ccccc3	0	Negative	Training set
553	60814	CCC(=O)N(c1ccccc1)C2(CCN(CCC(=O)OC)CC2)C(=O)OC	0	Negative	Training set
554	148127	OCCOc1ccc(cc1)\C(=C(/CCCl)\c2ccccc2)\c3ccccc3	0	Negative	Training set
555	3168	Fc1ccc(cc1)C(=O)CCCN2CCC(=CC2)N3C(=O)Nc4ccccc34	0	Negative	Training set
556	31378	C[C@]12C[C@H](O)[C@@]3(F)[C@@H](CCC4=CC(=O)CC[C@]34C)[C@@H]1CC[C@]2(O)C(=O)CO	0	Negative	Training set
557	2663	CCN(CC)C(=O)Nc1ccc(OCC(O)CNC(C)(C)C)c(c1)C(=O)C	0	Negative	Training set
558	5636	CCCCCCCC(=O)CCC1C(O)CC(O)C1C\C=C\CCCC(=O)O	0	Negative	External validation set
559	3198	Clc1ccc(COC(Cn2ccnc2)c3ccc(Cl)cc3Cl)cc1	0	Negative	Training set
560	4274	CCOCCP(CCOCC)CCP(CCOCC)CCOCC	0	Negative	Training set
561	42955	CCCCC(C)(O)C\C=C\[C@H]1[C@H](O)CC(=O)[C@@H]1CCCCCCC(=O)OC	0	Negative	External validation set
562	2267	CN1CCCC(CC1)N2N=C(Cc3ccc(Cl)cc3)c4ccccc4C2=O	0	Negative	Training set
563	4893	COc1cc2nc(nc(N)c2cc1OC)N3CCN(CC3)C(=O)c4occc4	0	Negative	Training set
564	3333	CCOC(=O)C1=C(C)NC(=C(C1c2cccc(Cl)c2Cl)C(=O)OC)C	0	Negative	External validation set
565	4048	CC(=O)OC1(CCC2C3C=C(C)C4=CC(=O)CCC4(C)C3CCC12C)C(=O)C	0	Negative	Training set
566	68844	CCN[C@H]1CN(CCCOC)S(=O)(=O)c2sc(cc12)S(=O)(=O)N	0	Negative	Training set
567	54158	Cc1cc(C)c(NC(=O)CN(CC(=O)O)CC(=O)O)c(C)c1Br	0	Negative	Training set
568	4042	CC1CC2C(CCC3(C)C2CCC3(OC(=O)C)C(=O)C)C4(C)CCC(=O)C=C14	0	Negative	Training set
569	4999	Fc1ccccc1C2=NCC(=S)N(CC(F)(F)F)c3ccc(Cl)cc23	0	Negative	External validation set
570	9800339	COc1ccc(CC(C)(C)NCC(O)c2cc(O)cc3NC(=O)COc23)cc1	0	Negative	Training set
571	41693	CCC(=O)N(c1ccccc1)C2(COC)CCN(CCc3cccs3)CC2	0	Negative	Training set
572	2350	OC(=O)CCCN1CCC(CC1)OC(c2ccc(Cl)cc2)c3ccccn3	0	Negative	Training set
573	157920	CCCCC(F)(F)[C@@]1(O)CC[C@@H]2[C@@H](CCCCCCC(=O)O)C(=O)C[C@H]2O1	0	Negative	Training set
574	5577	COc1cc(cc(OC)c1OC)C(=O)NCc2ccc(OCCN(C)C)cc2	0	Negative	External validation set
575	54786	CCCCC[C@@H](O)CC[C@@H]1[C@@H](O)C[C@H]2Cc3c(C[C@@H]12)cccc3OCC(=O)O	0	Negative	External validation set
576	40159	CC1(C)[C@@H](C=C(Cl)Cl)[C@@H]1C(=O)OCc2cccc(Oc3ccccc3)c2	0	Negative	Training set
577	3053	OC(=O)CN(CCN(CC(=O)O)CC(=O)O)CCN(CC(=O)O)CC(=O)O	0	Negative	Training set
578	3003	CC1CC2C3CCC4=CC(=O)C=CC4(C)C3(F)C(O)CC2(C)C1(O)C(=O)CO	0	Negative	Training set
579	16220172	CC(C)(C)c1cc(c(NC(=O)C2=CNc3ccccc3C2=O)cc1O)C(C)(C)C	0	Negative	Training set
580	5596	OC(C(=O)OC1CC2CCC(C1)[N+]23CCCC3)(c4ccccc4)c5ccccc5	0	Negative	Training set
581	60830	C[N+]1(C)C2CC(CC1C3OC23)OC(=O)C(O)(c4cccs4)c5cccs5	0	Negative	Training set
582	4034	Cc1cccc(CN2CCN(CC2)C(c3ccccc3)c4ccc(Cl)cc4)c1	0	Negative	External validation set
583	6433117	CCc1cc2CC(Cc2cc1CC)NCC(O)c3ccc(O)c4NC(=O)C=Cc34	0	Negative	Training set
584	10178705	N[C@@H]1CCCCN(C1)c2c(F)cc3C(=O)C(=CN(C4CC4)c3c2Cl)C(=O)O	0	Negative	Training set
585	5544	CC12CC(O)C3(F)C(CCC4=CC(=O)C=CC34C)C1CC(O)C2(O)C(=O)CO	0	Negative	Training set
586	3462	CCCCC(C)(C)C(O)\C=C\C1C(O)CC(=O)C1CCCC\C=C\C(=O)OC	0	Negative	Training set
587	3263	CC12CCC3C(CCc4cc(O)ccc34)C1CCC2OC(=O)CCC5CCCC5	0	Negative	External validation set
588	3249	CC(C)C(C)\C=C\C(C)C1CCC2\C(=C\C=C/3\C(CCC(C3)O)=C)\CCCC12C	0	Negative	External validation set
589	9865528	Nc1nc(CC(=O)Nc2ccc(CCNC[C@H](O)c3ccccc3)cc2)cs1	0	Negative	Training set
590	5318	Clc1ccc(CSC(Cn2ccnc2)c3ccc(Cl)cc3Cl)cc1	0	Negative	External validation set
591	16213095	OCCOC[C@H]1O[C@H](OCCO)[C@H](OCCO)[C@@H](OCCO)[C@@H]1OCCO	0	Negative	Training set
592	192155	CC(=O)OCC(=O)[C@@]1(O)CC[C@H]2[C@@H]3CCC4=CC(=O)C=C[C@]4(C)[C@H]3[C@@H](O)C[C@]12C	0	Negative	Training set
593	449193	FC(F)Oc1ccc(cc1OCC2CC2)C(=O)Nc3c(Cl)cncc3Cl	0	Negative	Training set
594	60714	CC(O)CN1CCN(CC(=O)[O-])CCN(CC(=O)[O-])CCN(CC(=O)[O-])CC1	0	Negative	Training set
595	11531537	CCCCCCCC(=O)NC(CN1CCCC1)C(O)c2ccc3OCCOc3c2	0	Negative	Training set
596	3598	Oc1c(Cl)cc(Cl)c(Cl)c1Cc2c(O)c(Cl)cc(Cl)c2Cl	0	Negative	Training set
597	2800	CCN(CC)CCOc1ccc(cc1)\C(=C(/Cl)\c2ccccc2)\c3ccccc3	0	Negative	Training set
598	303	CC(CCC(=O)O)C1CCC2C3C(O)CC4CC(O)CCC4(C)C3CC(O)C12C	0	Negative	Training set
599	4369359	N[C@@H](CC(=O)N1CCn2c(C1)nnc2C(F)(F)F)Cc3cc(F)c(F)cc3F	0	Negative	Training set
600	9887712	CCOc1ccc(Cc2cc(ccc2Cl)[C@@H]3O[C@H](CO)[C@@H](O)[C@H](O)[C@H]3O)cc1	0	Negative	Training set
601	2308	CC1CC2C3CCC4=CC(=O)C=CC4(C)C3(Cl)C(O)CC2(C)C1(O)C(=O)CO	0	Negative	Training set
602	4630253	CC1CC2C3C(Cl)CC4=CC(=O)C=CC4(C)C3C(O)CC2(C)C1(O)C(=O)CO	0	Negative	Training set
603	60146	CCOc1ccccc1OCCN[C@@H](C)Cc2ccc(OC)c(c2)S(=O)(=O)N	0	Negative	External validation set
604	3375	CC1CC2C3CC(F)C4=CC(=O)C=CC4(C)C3(F)C(O)CC2(C)C1(O)C(=O)CO	0	Negative	Training set
605	20969	C[C@@H]1CC2C3C[C@H](F)C4=CC(=O)C=CC4(C)[C@@]3(Cl)C(O)CC2(C)C1C(=O)CO	0	Negative	Training set
606	32797	CC1CC2C3CCC4=CC(=O)C=CC4(C)[C@@]3(F)C(O)CC2(C)[C@@]1(O)C(=O)CCl	0	Negative	Training set
607	60164	COc1ccc(cc1C23CC4CC(CC(C4)C2)C3)c5ccc6cc(ccc6c5)C(=O)O	0	Negative	Training set
608	47471	Clc1ccc(CCC(Cn2ccnc2)Sc3c(Cl)cccc3Cl)cc1	0	Negative	Training set
609	91488	C[C@]12C[C@H](O)[C@@]3(F)[C@@H](C[C@H](F)C4=CC(=O)C=C[C@]34C)[C@@H]1C[C@@H](O)[C@]2(O)C(=O)CO	0	Negative	External validation set
610	6918558	CC(C)N(CC[C@H](c1ccccc1)c2cc(CO)ccc2OC(=O)C(C)C)C(C)C	0	Negative	Training set
611	2522	CC(\C=C\C(O)C1CC1)C2CCC3\C(=C\C=C/4\C(C(CC(C4)O)O)=C)\CCCC23C	0	Negative	Training set
612	4479094	CC(C)C(C)\C=C\C(C)C1CCC2\C(=C\C=C/3\C(C(CC(C3)O)O)=C)\CCCC12C	0	Negative	Training set
613	4865	COc1cc(cc(OC)c1OC)C2C3C(COC3=O)C(O)c4cc5OCOc5cc24	0	Negative	Training set
614	150310	COC(=O)[C@@H]1CC2=CC(=O)CC[C@]2(C)[C@@]34OC3C[C@@]5(C)[C@@H](CC[C@@]56CCC(=O)O6)C14	0	Negative	Training set
615	127909	CCNC(=O)CCC\C=C\C[C@H]1[C@@H](O)C[C@@H](O)[C@@H]1\C=C\[C@@H](O)CCc2ccccc2	0	Negative	Training set
616	5877	C[C@H]1C[C@H]2[C@@H]3CC[C@](O)(C(=O)COC(=O)C)[C@@]3(C)C[C@H](O)[C@@H]2[C@@]4(C)C=CC(=O)C=C14	0	Negative	External validation set
617	12536	CC1(C)O[C@@H]2C[C@H]3C4CCC5=CC(=O)C=CC5(C)[C@H]4C(O)CC3(C)[C@@]2(O1)C(=O)CO	0	Negative	Training set
618	5152	OCc1cc(ccc1O)C(O)CNCCCCCCOCCCCc2ccccc2	0	Negative	Training set
619	51263	CCN1N=NN(CCN2CCC(COC)(CC2)N(C(=O)CC)c3ccccc3)C1=O	0	Negative	Training set
620	60754	CNC(=O)CN(CCN(CCN(CC(=O)[O-])CC(=O)NC)CC(=O)[O-])CC(=O)[O-]	0	Negative	Training set
621	132804	O[C@H](C[C@H](O)\C=C\c1c(nc2ccccc2c1c3ccc(F)cc3)C4CC4)CC(=O)O	0	Negative	Training set
622	3915	CC1CN(CCC1(C(=O)O)c2ccccc2)C3CCC(CC3)(C#N)c4ccc(F)cc4	0	Negative	External validation set
623	2315	NS(=O)(=O)c1cc2c(NC(Cc3ccccc3)NS2(=O)=O)cc1C(F)(F)F	0	Negative	Training set
624	3370	CC(=O)OCC(=O)C1(O)CCC2C3CCC4=CC(=O)CCC4(C)C3(F)C(O)CC12C	0	Negative	Training set
625	60878	CCCCc1ncc(\C=C(\Cc2cccs2)/C(=O)O)n1Cc3ccc(cc3)C(=O)O	0	Negative	Training set
626	5488547	C[C@H]1CN(C[C@H](Cc2ccccc2)C(=O)NCC(=O)O)CC[C@@]1(C)c3cccc(O)c3	0	Negative	External validation set
627	3777	CCCCCCCC(=O)CCC1C(O)CC(O)C1C\C=C\CCCC(=O)OC(C)C	0	Negative	Training set
628	3151	Clc1ccc2N(C3CCN(CCCN4C(=O)Nc5ccccc45)CC3)C(=O)Nc2c1	0	Negative	Training set
629	123620	C[C@@H]1C[C@H]2C3CCC4=CC(=O)C=C[C@]4(C)[C@@]3(Cl)[C@@H](O)C[C@]2(C)[C@@]1(O)C(=O)CCl	0	Negative	Training set
630	72054	NC(=O)C(C1CCN(CCc2ccc3OCCc3c2)C1)(c4ccccc4)c5ccccc5	0	Negative	External validation set
631	11519069	OC(c1ccccc1)(c2ccccc2)C34CC[N+](CCOCc5ccccc5)(CC3)CC4	0	Negative	Training set
632	5311167	C[C@H]1C[C@H]2[C@@H]3C[C@H](F)C4=CC(=O)C=C[C@]4(C)[C@@]3(F)[C@@H](O)C[C@]2(C)[C@@]1(O)C(=O)CCl	0	Negative	External validation set
633	4623	Clc1ccc(CO\N=C(/Cn2ccnc2)\c3ccc(Cl)cc3Cl)c(Cl)c1	0	Negative	Training set
634	4196	CC#CC1(O)CCC2C3CCC4=CC(=O)CCC4=C3C(CC12C)c5ccc(cc5)N(C)C	0	Negative	Training set
635	2462	CCCC1OC2CC3C4CCC5=CC(=O)C=CC5(C)C4C(O)CC3(C)C2(O1)C(=O)CO	0	Negative	Training set
636	6918670	C\C=C(\C)/C(=O)O[C@H]1C(=C[C@@]23[C@H](C)C[C@@H]4[C@H]([C@H](C=C(CO)[C@@H](O)[C@]12O)C3=O)C4(C)C)C	0	Negative	Training set
637	4031	CCN(CCCCOC(=O)c1ccc(OC)c(OC)c1)C(C)Cc2ccc(OC)cc2	0	Negative	Training set
638	122197	COC(=O)[C@@H]1[C@H]2CCC(C[C@@H]1c3ccc(I)cc3)N2CCCF	0	Negative	Training set
639	3642	CCCC(=O)OC1(CCC2C3CCC4=CC(=O)CCC4(C)C3C(O)CC12C)C(=O)CO	0	Negative	Training set
640	3890	CC(C)OC(=O)CCC\C=C\CC1C(O)CC(O)C1CCC(O)CCc2ccccc2	0	Negative	Training set
641	13559279	CN(C)c1ccc(cc1)C2CC3(C)C(CCC3(O)C(=O)C)C4CCC5=CC(=O)CCC5=C24	0	Negative	Training set
642	3379	CC1(C)OC2CC3C4CC(F)C5=CC(=O)C=CC5(C)C4C(O)CC3(C)C2(O1)C(=O)CO	0	Negative	Training set
643	6436	CC1(C)O[C@@H]2C[C@H]3[C@@H]4CCC5=CC(=O)C=C[C@]5(C)[C@@]4(F)[C@@H](O)C[C@]3(C)[C@@]2(O1)C(=O)CO	0	Negative	Training set
644	193962	Cc1cc(cc(C)c1Oc2nc(Nc3ccc(cc3)C#N)nc(N)c2Br)C#N	0	Negative	Training set
645	3392	CC1(C)OC2CC3C4CC(F)C5=CC(=O)CCC5(C)C4C(O)CC3(C)C2(O1)C(=O)CO	0	Negative	Training set
646	65863	Clc1ccc(C(Cn2ccnc2)OCc3csc4c(Cl)cccc34)c(Cl)c1	0	Negative	Training set
647	4896	CC12CC(O)C3C(CCC4=CC(=O)C=CC34C)C1CCC2(O)C(=O)COP(=O)(O)O	0	Negative	Training set
648	5486	CCCCS(=O)(=O)NC(Cc1ccc(OCCCCC2CCNCC2)cc1)C(=O)O	0	Negative	External validation set
649	6918313	NC(=O)c1oc2ccc(cc2c1)N3CCN(CCCCc4c[nH]c5ccc(cc45)C#N)CC3	0	Negative	Training set
650	71329	CN(CCOc1ccc(NS(=O)(=O)C)cc1)CCc2ccc(NS(=O)(=O)C)cc2	0	Negative	Training set
651	24812758	Cc1ccc(cc1Cc2ccc(s2)c3ccc(F)cc3)[C@@H]4O[C@H](CO)[C@@H](O)[C@H](O)[C@H]4O	0	Negative	Training set
652	42395	CCCCC(=O)O[C@@]1(CCC2C3CCC4=CC(=O)CCC4(C)C3C(O)CC12C)C(=O)CO	0	Negative	Training set
653	5277135	COc1cc2N(C=C(C(=O)O)C(=O)c2cc1Cc3cccc(Cl)c3F)[C@H](CO)C(C)C	0	Negative	Training set
654	216237	Cc1ccccc1C(=O)Nc2ccc(C(=O)N3CCCC(O)c4cc(Cl)ccc34)c(C)c2	0	Negative	External validation set
655	4812	CC(C)CCCC(C)CCCC(C)CCC\C(=C\CC1=C(C)C(=O)c2ccccc2C1=O)\C	0	Negative	Training set
656	11949646	OC[C@H]1O[C@H]([C@H](O)[C@@H](O)[C@@H]1O)c2ccc(Cl)c(Cc3ccc(O[C@H]4CCOC4)cc3)c2	0	Negative	Training set
657	24965990	C[C@@H]1CCN(CCN1C(=O)c2cc(C)ccc2n3nccn3)c4oc5ccc(Cl)cc5n4	0	Negative	Training set
658	6102852	OC[C@@H](O)[C@@H](CO)N1CCN(CC(=O)[O-])CCN(CC(=O)[O-])CCN(CC(=O)[O-])CC1	0	Negative	Training set
659	3381	CC1(C)OC2CC3C4CC(F)C5=CC(=O)C=CC5(C)C4(F)C(O)CC3(C)C2(O1)C(=O)CO	0	Negative	Training set
660	6433101	CC(C)OC(=O)CCC\C=C\CC1C(O)CC(O)C1\C=C\C(F)(F)COc2ccccc2	0	Negative	Training set
661	2512	CCNC(=O)N(CCCN(C)C)C(=O)C1CC2C(Cc3c[nH]c4cccc2c34)N(CC=C)C1	0	Negative	Training set
662	3553	CC1(C)OC2CC3C4CCC5=CC(=O)CCC5(C)C4(F)C(O)CC3(C)C2(O1)C(=O)CCl	0	Negative	Training set
663	153994	CCCC(=O)OCOC(=O)C1=C(C)NC(=C(C1c2cccc(Cl)c2Cl)C(=O)OC)C	0	Negative	Training set
664	9912092	CCOc1cc(ccc1OC)[C@H](CS(=O)(=O)C)N2C(=O)c3cccc(NC(=O)C)c3C2=O	0	Negative	Training set
665	104849	Cc1c(nn(c2ccc(Cl)cc2Cl)c1c3ccc(Cl)cc3)C(=O)NN4CCCCC4	0	Negative	Training set
666	119212	CC1(C)SC(NC1C(=O)O)C(NC(=O)Cc2ccccc2)C(=O)NCCCCCC(=O)O	0	Negative	Training set
667	62965	CCC(=O)O[C@@]1([C@@H](C)C[C@H]2[C@@H]3CCC4=CC(=O)C=C[C@]4(C)[C@@]3(Cl)[C@@H](O)C[C@]12C)C(=O)CO	0	Negative	External validation set
668	54808	CCOC(=O)O[C@@]1(CCC2C3CCC4=CC(=O)C=C[C@]4(C)C3[C@@H](O)C[C@]12C)C(=O)OCCl	0	Negative	Training set
669	2791	CCC(=O)OC1(C(C)CC2C3CCC4=CC(=O)C=CC4(C)C3(F)C(O)CC12C)C(=O)CCl	0	Negative	Training set
670	2476	COC12CCC3(CC1C(C)(O)C(C)(C)C)C4Cc5ccc(O)c6OC2C3(CCN4CC7CC7)c56	0	Negative	Training set
671	132999	COc1cc2CCN(CCCN(C)C[C@H]3Cc4cc(OC)c(OC)cc34)C(=O)Cc2cc1OC	0	Negative	Training set
672	2367	CC1CC2C3CCC4=CC(=O)C=CC4(C)C3(F)C(O)CC2(C)C1(O)C(=O)COP(=O)(O)O	0	Negative	Training set
673	216210	Cn1c(CNc2ccc(cc2)C(=N)N)nc3cc(ccc13)C(=O)N(CCC(=O)O)c4ccccn4	0	Negative	Training set
674	154256	Cc1c(c2ccc(O)cc2)n(Cc3ccc(OCCN4CCCCCC4)cc3)c5ccc(O)cc15	0	Negative	External validation set
675	11973	NC(=N)c1ccc(OCCCOc2ccc(cc2Br)C(=N)N)c(Br)c1	0	Negative	Training set
676	2794	CC(C)\N=C\1/C=C2N(c3ccc(Cl)cc3)c4ccccc4N=C2C=C1Nc5ccc(Cl)cc5	0	Negative	External validation set
677	1875	CC1CC2C3CCC(O)(C(=O)COC(=O)CCC(=O)O)C3(C)CC(O)C2C4(C)C=CC(=O)C=C14	0	Negative	External validation set
678	10096344	CC#CCn1c(nc2N(C)C(=O)N(Cc3nc(C)c4ccccc4n3)C(=O)c12)N5CCC[C@@H](N)C5	0	Negative	Training set
679	16533	CCCCC(=O)O[C@@]1([C@@H](C)C[C@H]2[C@@H]3CCC4=CC(=O)C=C[C@]4(C)[C@@]3(F)[C@@H](O)C[C@]12C)C(=O)CO	0	Negative	Training set
680	3954	CN(C)C(=O)C(CC[NH+]1CCC(O)(CC1)c2ccc(Cl)cc2)(c3ccccc3)c4ccccc4	0	Negative	Training set
681	2792	CCCC(=O)OC1(C(C)CC2C3CCC4=CC(=O)C=CC4(C)C3(F)C(=O)CC12C)C(=O)CCl	0	Negative	Training set
682	129806	CC(C)c1nc(nc(c2ccc(F)cc2)c1\C=C\[C@H](O)C[C@@H](O)CC(=O)O)N(C)S(=O)(=O)C	0	Negative	Training set
683	4473	COC(=O)C1=C(C)NC(=C(C1c2cccc(c2)[N+](=O)[O-])C(=O)OCC[NH+](C)Cc3ccccc3)C	0	Negative	Training set
684	9869929	COc1ccc(CNc2nc(ncc2C(=O)NCc3ncccn3)N4CCC[C@H]4CO)cc1Cl	0	Negative	External validation set
685	11228026	OC(C(=O)O[C@@H]1C[N+]2(CCCOc3ccccc3)CCC1CC2)(c4cccs4)c5cccs5	0	Negative	External validation set
686	815	NCC1OC(OC2C(N)CC(N)C(OC3OC(CO)C(O)C(N)C3O)C2O)C(O)C(O)C1O	0	Negative	Training set
687	52421	CCOC(=O)OC1(CCC2C3CCC4=CC(=O)C=CC4(C)C3C(O)CC12C)C(=O)COC(=O)CC	0	Negative	External validation set
688	10028615	CCOC(=O)N[C@@H]1CC[C@@H]2[C@@H](C1)C[C@@H]3[C@@H]([C@@H](C)OC3=O)C2\C=C\c4ccc(cn4)c5cccc(F)c5	0	Negative	Training set
689	3056	CC1CC2C3CC(F)C4=CC(=O)C=CC4(C)C3(F)C(O)CC2(C)C1(OC(=O)C)C(=O)COC(=O)C	0	Negative	Training set
690	3382	CC(=O)OCC(=O)C12OC(C)(C)OC1CC3C4CC(F)C5=CC(=O)C=CC5(C)C4(F)C(O)CC23C	0	Negative	Training set
691	6452749	C[C@@H]1C[C@H]2[C@@H]3C[C@H](F)C4=CC(=O)C=C[C@]4(C)C3(F)[C@@H](O)C[C@]2(C)[C@@]1(O)C(=O)COC(=O)C(C)(C)C	0	Negative	External validation set
692	4599	CCCCCCCCCCCC(CC1OC(=O)C1CCCCCC)OC(=O)C(CC(C)C)NC=O	0	Negative	Training set
693	656628	C[C@@H](Cc1cc2CCN(CCCO)c2c(c1)C(=O)N)NCCOc3ccccc3OCC(F)(F)F	0	Negative	Training set
694	151171	Cc1nc2c(CCN(C(=O)c3ccc(NC(=O)c4ccccc4c5ccccc5)cc3)c6ccccc26)[nH]1	0	Negative	Training set
695	4264	CC(O)C(C)C1OC1CC2COC(C\C(=C\C(=O)OCCCCCCCCC(=O)O)\C)C(O)C2O	0	Negative	External validation set
696	123597	CC(C)OC(=O)CCC\C=C\C[C@H]1[C@@H](O)C[C@@H](O)[C@@H]1\C=C\C(O)COc2cccc(c2)C(F)(F)F	0	Negative	Training set
697	3399	CCC(=O)OC1(C(C)CC2C3CC(F)C4=CC(=O)C=CC4(C)C3(F)C(O)CC12C)C(=O)SCF	0	Negative	Training set
698	60871	CC(C)(C)C(=O)OCOP(=O)(COCCn1cnc2c(N)ncnc12)OCOC(=O)C(C)(C)C	0	Negative	Training set
699	3348	CC(C)(C(=O)O)c1ccc(cc1)C(O)CCCN2CCC(CC2)C(O)(c3ccccc3)c4ccccc4	0	Negative	Training set
700	2133	CC(=O)OCC(=O)C12OC3(CCCC3)OC1CC4C5CCC6=CC(=O)C=CC6(C)C5(F)C(O)CC24C	0	Negative	Training set
701	102399	OC[C@@H]1O[C@@H](OC[C@H]2O[C@H](OC[C@@H](O)[C@@H](O)[C@H](O)[C@@H](O)C=O)[C@H](O)[C@@H](O)[C@@H]2O)[C@@H](O)[C@H](O)[C@H]1O	0	Negative	Training set
702	21800	CCC(=O)OCC(=O)[C@@]1(OC(=O)CC)[C@@H](C)C[C@H]2[C@@H]3CCC4=CC(=O)C=C[C@]4(C)[C@@]3(F)[C@@H](O)C[C@]12C	0	Negative	Training set
703	444013	COCCNC(=O)CN(CCN(CCN(CC(=O)[O-])CC(=O)NCCOC)CC(=O)[O-])CC(=O)[O-]	0	Negative	Training set
704	3060	CCCC(=O)OC1(CCC2C3CC(F)C4=CC(=O)C=CC4(C)C3(F)C(O)CC12C)C(=O)COC(=O)C	0	Negative	External validation set
705	2232	CC1CCN(C(C1)C(=O)O)C(=O)C(CCCN=C(N)N)NS(=O)(=O)c2cccc3CC(C)CNc23	0	Negative	External validation set
706	29089	N\C(=N/C(=N/CCCCCC\N=C(/N)\N=C(/N)\Nc1ccc(Cl)cc1)/N)\Nc2ccc(Cl)cc2	0	Negative	Training set
707	65014	C(N1CCCNCCNCCCNCC1)c2ccc(CN3CCCNCCNCCCNCC3)cc2	0	Negative	Training set
708	40703	COc1cc(Br)c(C[N+]2(CCOCCC3CCC4CC3C4(C)C)CCOCC2)cc1OC	0	Negative	Training set
709	6918462	C[C@@H]1CC[C@@]23CCC(=O)[C@H]2[C@]1(C)[C@@H](C[C@@](C)(C=C)[C@@H](O)[C@@H]3C)OC(=O)CSC4C[C@H]5CC[C@@H](C4)N5C	0	Negative	Training set
710	119830	CC(C)OC(=O)OCOP(=O)(CO[C@@H](C)Cn1cnc2c(N)ncnc12)OCOC(=O)OC(C)C	0	Negative	External validation set
711	2085	CCC(=O)OCC(=O)C1(OC(=O)CC)C(C)CC2C3C(Cl)CC4=CC(=O)C=CC4(C)C3C(O)CC12C	0	Negative	Training set
712	2307	CCC(=O)OCC(=O)C1(OC(=O)CC)C(C)CC2C3CCC4=CC(=O)C=CC4(C)C3(Cl)C(O)CC12C	0	Negative	Training set
713	4240	CC1CC2C3CCC4=CC(=O)C=CC4(C)C3(Cl)C(O)CC2(C)C1(OC(=O)c5occc5)C(=O)CCl	0	Negative	Training set
714	219084	CCOc1ccc(C[C@@H](CN(CCN(CC(=O)[O-])CC(=O)[O-])CC(=O)[O-])N(CC(=O)[O-])CC(=O)[O-])cc1	0	Negative	Training set
715	152945	C[C@]12CCC3[C@@H](CC[C@H]4NC(=O)C=C[C@]34C)[C@@H]1CC[C@@H]2C(=O)Nc5cc(ccc5C(F)(F)F)C(F)(F)F	0	Negative	Training set
716	10482134	O=C(CCCc1ccccc1)OCC(COC(=O)CCCc2ccccc2)OC(=O)CCCc3ccccc3	0	Negative	Training set
717	60695	CC(=O)O[C@H]1[C@H](CC2C3CCC4C[C@H](O)[C@H](C[C@]4(C)C3CC[C@]12C)N5CCOCC5)[N+]6(CC=C)CCCC6	0	Negative	External validation set
718	5404	CC(C)N1CCN(CC1)c2ccc(OCC3COC(Cn4cncn4)(O3)c5ccc(Cl)cc5Cl)cc2	0	Negative	Training set
719	9854489	C[C@@H]1C[C@H]2[C@@H]3C[C@H](F)C4=CC(=O)C=C[C@]4(C)[C@@]3(F)[C@@H](O)C[C@]2(C)[C@@]1(OC(=O)c5occc5)C(=O)SCF	0	Negative	Training set
720	4695	CCN(CC)c1ccc(cc1)C(=C2C=CC(=[N+](CC)CC)C=C2)c3cc(ccc3S(=O)(=O)O)S(=O)(=O)O	0	Negative	External validation set
721	216209	COCCCOc1cc(C[C@H](C[C@H](N)[C@@H](O)C[C@@H](C(C)C)C(=O)NCC(C)(C)C(=O)N)C(C)C)ccc1OC	0	Negative	Training set
722	656892	COc1nc2ccc(Br)cc2cc1[C@H](c3ccccc3)[C@@](O)(CCN(C)C)c4cccc5ccccc45	0	Negative	Training set
723	130881	CCCc1nc(c(C(=O)OCC2=C(C)OC(=O)O2)n1Cc3ccc(cc3)c4ccccc4c5nn[nH]n5)C(C)(C)O	0	Negative	Training set
724	2250	CC(C)c1c(C(=O)Nc2ccccc2)c(c3ccccc3)c(c4ccc(F)cc4)n1CCC(O)CC(O)CC(=O)O	0	Negative	Training set
725	208898	CCCCN(CCCC)CCCOc1ccc(cc1)C(=O)c2c(CCCC)oc3ccc(NS(=O)(=O)C)cc23	0	Negative	Training set
726	39764	CC(=O)O[C@H]1C[C@@H]2CC[C@@H]3[C@H](CC[C@@]4(C)[C@H]3C[C@@H]([C@@H]4OC(=O)C)[N+]5(C)CCCCC5)[C@@]2(C)C[C@@H]1N6CCCCC6	0	Negative	External validation set
727	4675	CC(=O)OC1CC2CCC3C(CCC4(C)C3CC(C4OC(=O)C)[N+]5(C)CCCCC5)C2(C)CC1[N+]6(C)CCCCC6	0	Negative	Training set
728	71406	CC(C)CCCC(C)CCCC(C)CCCC1(C)CCc2c(C)c(OC(=O)CCC(=O)OCCO)c(C)c(C)c2O1	0	Negative	Training set
729	3251	CN1CC(C=C2C1Cc3c[nH]c4cccc2c34)C(=O)NC5(C)OC6(O)C7CCCN7C(=O)C(Cc8ccccc8)N6C5=O	0	Negative	Training set
730	3066	CN1CC(CC2C1Cc3c[nH]c4cccc2c34)C(=O)NC5(C)OC6(O)C7CCCN7C(=O)C(Cc8ccccc8)N6C5=O	0	Negative	Training set
731	4248	CC(C)(O)c1ccccc1CCC(SCC2(CC(=O)O)CC2)c3cccc(\C=C\c4ccc5ccc(Cl)cc5n4)c3	0	Negative	External validation set
732	2142	NCCC(O)C(=O)NC1CC(N)C(OC2OC(CN)C(O)C(O)C2O)C(O)C1OC3OC(CO)C(O)C(N)C3O	0	Negative	Training set
733	7699	CCCCNc1ccc(cc1)C(=O)OCCOCCOCCOCCOCCOCCOCCOCCOCCOC	0	Negative	Training set
734	5052	COC1C(CC2CN3CCc4c([nH]c5cc(OC)ccc45)C3CC2C1C(=O)OC)OC(=O)c6cc(OC)c(OC)c(OC)c6	0	Negative	Training set
735	3737	CNC(=O)c1c(I)c(NC(=O)C)c(I)c(C(=O)O)c1I	0	Negative	Training set
736	4689	NCC1OC(OC2C(O)C(OC3C(O)C(N)CC(N)C3OC4OC(CO)C(O)C(O)C4N)OC2CO)C(N)C(O)C1O	0	Negative	Training set
737	4454	NCC1OC(OC2C(O)C(OC3C(O)C(N)CC(N)C3OC4OC(CN)C(O)C(O)C4N)OC2CO)C(N)C(O)C1O	0	Negative	Training set
738	213023	CCCCCCOC(=O)\N=C(/N)\c1ccc(NCc2nc3cc(ccc3n2C)C(=O)N(CCC(=O)OCC)c4ccccn4)cc1	0	Negative	Training set
739	160036	Cc1ncc(COP(=O)([O-])[O-])c(CN(CCN(CC(=O)[O-])Cc2c([O-])c(C)ncc2COP(=O)([O-])[O-])CC(=O)[O-])c1[O-]	0	Negative	External validation set
740	53477714	CO[C@@H]1O[C@@H](COS(=O)(=O)O)[C@H](O[C@@H]2O[C@@H]([C@H](OC)[C@@H](O)[C@@H]2OS(=O)(=O)O)C(=O)[O-])[C@@H]([O-])[C@@H]1NOS(=O)(=O)O	0	Negative	Training set
741	5051	COC1C(CC2CN3CCc4c([nH]c5cc(OC)ccc45)C3CC2C1C(=O)OC)OC(=O)\C=C\c6cc(OC)c(OC)c(OC)c6	0	Negative	Training set
742	41774	C[C@H]1O[C@H](O[C@H]2[C@H](O)[C@@H](O)[C@@H](O[C@H]3[C@H](O)[C@@H](O)C(O)O[C@@H]3CO)O[C@@H]2CO)[C@H](O)[C@@H](O)[C@@H]1N[C@H]4C=C(CO)[C@@H](O)[C@H](O)[C@H]4O	0	Negative	Training set
743	861	NC(Cc1cc(I)c(Oc2ccc(O)c(I)c2)c(I)c1)C(=O)O	0	Negative	Training set
744	2443	CC(C)CC1N2C(=O)C(NC(=O)C3CN(C)C4Cc5c(Br)[nH]c6cccc(C4=C3)c56)(OC2(O)C7CCCN7C1=O)C(C)C	0	Negative	External validation set
745	441382	C[C@@H]1C\C=C\C=C/C=C/C=C/[C@@H](C[C@@H]2O[C@](O)(C[C@@H](O)C[C@H]3O[C@@H]3\C=C/C(=O)O1)C[C@H](O)[C@H]2C(=O)O)OC4O[C@H](C)[C@@H](O)[C@H](N)[C@@H]4O	0	Negative	Training set
746	3010818	CCC[C@H](NC(=O)[C@@H]1[C@H]2CCC[C@H]2CN1C(=O)[C@@H](NC(=O)[C@@H](NC(=O)c3cnccn3)C4CCCCC4)C(C)(C)C)C(=O)C(=O)NC5CC5	0	Negative	Training set
747	11672461	[O-]C(=O)CN(CCN(CC(=O)[O-])CC(=O)[O-])C[C@H](COP(=O)([O-])OC1CCC(CC1)(c2ccccc2)c3ccccc3)N(CC(=O)[O-])CC(=O)[O-]	0	Negative	Training set
748	24846132	COC1C(O)C(O)C(OCC2OC(OC3C(O)C(O)C(C)OC3CO)C(O)C(O)C2OC4OC(CO)C(OC)C(O)C4OCCO)OC1CO	0	Negative	External validation set
749	5360237	CC1OC(OCC2OC(OC3=C(Oc4cc(OCCO)cc(O)c4C3=O)c5ccc(OCCO)c(OCCO)c5)C(O)C(O)C2O)C(O)C(O)C1O	0	Negative	Training set
750	16065945	COc1ccc2c(OC3C[C@@H]4[C@@H](C3)C(=O)N(C)CCCC\C=C/[C@@H]5CC5(NC4=O)C(=O)NS(=O)(=O)C6CC6)cc(nc2c1C)c7nc(cs7)C(C)C	0	Negative	Training set
751	853	NC(Cc1cc(I)c(Oc2cc(I)c(O)c(I)c2)c(I)c1)C(=O)O	0	Negative	Training set
752	24950485	CC(C)c1nc(CN(C)C(=O)NC(CCN2CCOCC2)C(=O)NC(CCC(Cc3ccccc3)NC(=O)OCc4cncs4)Cc5ccccc5)cs1	0	Negative	Training set
753	3743	CC(=O)N(CC(O)CO)c1c(I)c(C(=O)NCCO)c(I)c(C(=O)NCC(O)CO)c1I	0	Negative	Training set
754	3055172	CC[C@@H]1\C=C(/C)\C[C@H](C)C[C@H](OC)[C@H]2O[C@](O)([C@H](C)C[C@@H]2OC)C(=O)C(=O)N3CCCC[C@H]3C(=O)O[C@@H]([C@H](C)[C@@H](O)CC1=O)\C(=C/[C@@H]4CC[C@H](Cl)[C@@H](C4)OC)\C	0	Negative	Training set
755	3730	CC(=O)N(CC(O)CO)c1c(I)c(C(=O)NCC(O)CO)c(I)c(C(=O)NCC(O)CO)c1I	0	Negative	Training set
756	3256	CCOC(=O)CCC(=O)OC1C(OC2C(C)C(OC3CC(C)(OC)C(O)C(C)O3)C(C)C(=O)OC(CC)C(C)(O)C(O)C(C)C(=O)C(C)CC2(C)O)OC(C)CC1N(C)C	0	Negative	External validation set
757	4568	CC1OC(=O)CC(O)CC(O)CC(O)CCC(O)C(O)CC2(O)CC(O)C(C(CC(OC3OC(C)C(O)C(N)C3O)\C=C\C=C\C=C\C=C\CC\C=C\C=C\C(C)C(O)C1C)O2)C(=O)O	0	Negative	Training set
758	47319	COc1ccc(CC2c3cc(OC)c(OC)cc3CC[N+]2(C)CCC(=O)OCCCCCOC(=O)CC[N+]4(C)CCc5cc(OC)c(OC)cc5C4Cc6ccc(OC)c(OC)c6)cc1OC	0	Negative	Training set
759	68613	CCOc1ccc(C[C@H]2NC(=O)CCSSC[C@H](NC(=O)[C@H](CC(=O)N)NC(=O)C(NC(=O)[C@@H](NC2=O)[C@@H](C)CC)[C@@H](C)O)C(=O)N3CCC[C@H]3C(=O)N[C@@H](CCCN)C(=O)NCC(=O)N)cc1	0	Negative	Training set

## Sheet: Table S2
Table S2: Feature Selection of Each Descriptor/Fingerprint Set
Descriptor/Fingerprint Set	Original Bits of Descriptors/Fingerprints	Feature Selection Method	Optimal No. of Descriptors	AUC	ACC	SEN	SPE	MCC
DS	440	Feature Preprocessing	112	0.831897	0.762923	0.801103	0.746702	0.506935
		F-test	40	0.831045	0.754399	0.788683	0.739832	0.490318
		MI	80	0.833204	0.762814	0.787602	0.752283	0.501154
		RFECV	100	0.830059	0.77112	0.800994	0.758427	0.52031
		Embedded	71	0.832952	0.76776	0.805984	0.751519	0.516568
MOE	209	Feature Preprocessing	123	0.826431	0.769372	0.798852	0.756846	0.517827
		F-test	38	0.819768	0.741503	0.769982	0.729402	0.462203
		MI	110	0.823701	0.753005	0.804982	0.730921	0.495548
		RFECV	55	0.829407	0.766093	0.794366	0.75408	0.510944
		Embedded	93	0.831816	0.764617	0.79521	0.751619	0.509029
RDKit	208	Feature Preprocessing	146	0.828462	0.757842	0.79534	0.741909	0.498105
		F-test	57	0.814693	0.756175	0.804874	0.735483	0.501532
		MI	106	0.821714	0.762814	0.785816	0.753041	0.503027
		RFECV	59	0.822501	0.759454	0.826124	0.731126	0.519399
		Embedded	82	0.829345	0.770984	0.789835	0.762974	0.516274
DS+MOE	649	Feature Preprocessing	205	0.839385	0.767869	0.805756	0.751771	0.516953
		F-test	66	0.82454	0.767814	0.80035	0.75399	0.514083
		MI	159	0.834766	0.767869	0.800151	0.754153	0.511789
		RFECV	117	0.828186	0.753115	0.812115	0.728047	0.500508
		Embedded	112	0.831145	0.764563	0.804874	0.747435	0.511986
DS+RDKit	648	Feature Preprocessing	237	0.84456	0.767705	0.823613	0.74395	0.526282
		F-test	90	0.830375	0.752896	0.802076	0.732	0.496172
		MI	176	0.831847	0.767732	0.814636	0.747804	0.523705
		RFECV	178	0.833968	0.766038	0.808347	0.748062	0.518035
		Embedded	112	0.839564	0.75776	0.824398	0.729446	0.510946
MOE+RDKit	417	Feature Preprocessing	255	0.828703	0.749672	0.789982	0.732545	0.490146
		F-test	91	0.816928	0.754563	0.759051	0.752656	0.478369
		MI	196	0.842932	0.762842	0.838533	0.730682	0.525161
		RFECV	225	0.821672	0.756175	0.79909	0.737941	0.497037
		Embedded	128	0.838102	0.759563	0.802731	0.741221	0.504363
MOE+DS+RDKit	857	Feature Preprocessing	328	0.82877	0.767869	0.787731	0.75943	0.509304
		F-test	117	0.828376	0.751366	0.793585	0.733428	0.487196
		MI	240	0.82475	0.757923	0.797493	0.741111	0.50023
		RFECV	162	0.827106	0.752978	0.80034	0.732855	0.495162
		Embedded	130	0.826377	0.764617	0.773922	0.760664	0.501692
FP	1024	Feature Preprocessing	1019	0.7906	0.7168	0.765	0.6963	0.4269
ExtFP	1024	Feature Preprocessing	1007	0.7936	0.7119	0.7582	0.6922	0.4173
GraphFP	1024	Feature Preprocessing	969	0.7674	0.7053	0.7174	0.7002	0.381
EstateFP	79	Feature Preprocessing	41	0.7869	0.7252	0.7239	0.7257	0.4191
MACCSFP	166	Feature Preprocessing	133	0.8149	0.7546	0.7767	0.7452	0.4814
PubchemFP	881	Feature Preprocessing	391	0.8061	0.7399	0.7803	0.7228	0.4604
SubFP	307	Feature Preprocessing	127	0.8327	0.7513	0.7786	0.7397	0.4797
SubFP_Count	307	Feature Preprocessing	125	0.8459	0.761	0.8306	0.7314	0.5224
KRFP	4860	Feature Preprocessing	1149	0.8046	0.7465	0.7551	0.7428	0.4666
KRFP_Count	4860	Feature Preprocessing	1084	0.8209	0.7464	0.7839	0.7304	0.4758
AP2DFP	780	Feature Preprocessing	263	0.7687	0.7167	0.674	0.7349	0.3795
AP2DFP_Count	780	Feature Preprocessing	241	0.779118	0.714945	0.750448	0.699861	0.41372
*Bold values highlight the best performance of each descriptor set based on the MCC metric.

## Sheet: Table S3
Table S3: The Optimal Feature Subset Composing 237 Descriptors
No.	Descriptor Name	Descriptor Set
1	MaxEStateIndex	RDKit
2	MinEStateIndex	RDKit
3	MinAbsEStateIndex	RDKit
4	qed	RDKit
5	MolWt	RDKit
6	FpDensityMorgan1	RDKit
7	BalabanJ	RDKit
8	BertzCT	RDKit
9	HallKierAlpha	RDKit
10	Ipc	RDKit
11	Kappa3	RDKit
12	PEOE_VSA1	RDKit
13	PEOE_VSA10	RDKit
14	PEOE_VSA11	RDKit
15	PEOE_VSA12	RDKit
16	PEOE_VSA13	RDKit
17	PEOE_VSA14	RDKit
18	PEOE_VSA2	RDKit
19	PEOE_VSA3	RDKit
20	PEOE_VSA4	RDKit
21	PEOE_VSA5	RDKit
22	PEOE_VSA6	RDKit
23	PEOE_VSA7	RDKit
24	PEOE_VSA8	RDKit
25	PEOE_VSA9	RDKit
26	SMR_VSA1	RDKit
27	SMR_VSA10	RDKit
28	SMR_VSA2	RDKit
29	SMR_VSA3	RDKit
30	SMR_VSA4	RDKit
31	SMR_VSA5	RDKit
32	SMR_VSA6	RDKit
33	SMR_VSA7	RDKit
34	SMR_VSA9	RDKit
35	SlogP_VSA1	RDKit
36	SlogP_VSA10	RDKit
37	SlogP_VSA11	RDKit
38	SlogP_VSA12	RDKit
39	SlogP_VSA2	RDKit
40	SlogP_VSA3	RDKit
41	SlogP_VSA4	RDKit
42	SlogP_VSA5	RDKit
43	SlogP_VSA7	RDKit
44	SlogP_VSA8	RDKit
45	TPSA	RDKit
46	EState_VSA1	RDKit
47	EState_VSA10	RDKit
48	EState_VSA11	RDKit
49	EState_VSA2	RDKit
50	EState_VSA3	RDKit
51	EState_VSA4	RDKit
52	EState_VSA5	RDKit
53	EState_VSA6	RDKit
54	EState_VSA7	RDKit
55	EState_VSA8	RDKit
56	EState_VSA9	RDKit
57	VSA_EState1	RDKit
58	VSA_EState10	RDKit
59	VSA_EState2	RDKit
60	VSA_EState3	RDKit
61	VSA_EState4	RDKit
62	VSA_EState5	RDKit
63	VSA_EState6	RDKit
64	VSA_EState7	RDKit
65	VSA_EState8	RDKit
66	VSA_EState9	RDKit
67	FractionCSP3	RDKit
68	NHOHCount	RDKit
69	NumAliphaticCarbocycles	RDKit
70	NumAliphaticHeterocycles	RDKit
71	NumAliphaticRings	RDKit
72	NumAromaticCarbocycles	RDKit
73	NumAromaticHeterocycles	RDKit
74	NumAromaticRings	RDKit
75	NumRotatableBonds	RDKit
76	NumSaturatedHeterocycles	RDKit
77	RingCount	RDKit
78	MolLogP	RDKit
79	fr_Al_COO	RDKit
80	fr_Al_OH	RDKit
81	fr_ArN	RDKit
82	fr_Ar_COO	RDKit
83	fr_Ar_N	RDKit
84	fr_Ar_NH	RDKit
85	fr_Ar_OH	RDKit
86	fr_C_O	RDKit
87	fr_C_S	RDKit
88	fr_Imine	RDKit
89	fr_NH0	RDKit
90	fr_NH1	RDKit
91	fr_NH2	RDKit
92	fr_N_O	RDKit
93	fr_Ndealkylation1	RDKit
94	fr_Ndealkylation2	RDKit
95	fr_SH	RDKit
96	fr_aldehyde	RDKit
97	fr_alkyl_carbamate	RDKit
98	fr_alkyl_halide	RDKit
99	fr_allylic_oxid	RDKit
100	fr_amide	RDKit
101	fr_amidine	RDKit
102	fr_aniline	RDKit
103	fr_aryl_methyl	RDKit
104	fr_azide	RDKit
105	fr_azo	RDKit
106	fr_barbitur	RDKit
107	fr_benzodiazepine	RDKit
108	fr_bicyclic	RDKit
109	fr_dihydropyridine	RDKit
110	fr_epoxide	RDKit
111	fr_ester	RDKit
112	fr_ether	RDKit
113	fr_furan	RDKit
114	fr_guanido	RDKit
115	fr_halogen	RDKit
116	fr_hdrzine	RDKit
117	fr_hdrzone	RDKit
118	fr_imidazole	RDKit
119	fr_imide	RDKit
120	fr_ketone	RDKit
121	fr_ketone_Topliss	RDKit
122	fr_lactam	RDKit
123	fr_lactone	RDKit
124	fr_methoxy	RDKit
125	fr_morpholine	RDKit
126	fr_nitro	RDKit
127	fr_nitro_arom	RDKit
128	fr_nitro_arom_nonortho	RDKit
129	fr_oxazole	RDKit
130	fr_oxime	RDKit
131	fr_para_hydroxylation	RDKit
132	fr_phos_acid	RDKit
133	fr_piperdine	RDKit
134	fr_piperzine	RDKit
135	fr_priamide	RDKit
136	fr_pyridine	RDKit
137	fr_quatN	RDKit
138	fr_sulfide	RDKit
139	fr_sulfonamd	RDKit
140	fr_sulfone	RDKit
141	fr_term_acetylene	RDKit
142	fr_tetrazole	RDKit
143	fr_thiazole	RDKit
144	fr_thiophene	RDKit
145	fr_unbrch_alkane	RDKit
146	fr_urea	RDKit
147	B_Count	DS
148	Br_Count	DS
149	F_Count	DS
150	I_Count	DS
151	N_Count	DS
152	P_Count	DS
153	S_Count	DS
154	ALogP98_Unknown	DS
155	ES_Count_aaaC	DS
156	ES_Count_aaN	DS
157	ES_Count_aaNH	DS
158	ES_Count_aaO	DS
159	ES_Count_aaS	DS
160	ES_Count_aasC	DS
161	ES_Count_dCH2	DS
162	ES_Count_ddsN	DS
163	ES_Count_ddssS	DS
164	ES_Count_dO	DS
165	ES_Count_dS	DS
166	ES_Count_dsCH	DS
167	ES_Count_dsN	DS
168	ES_Count_dssC	DS
169	ES_Count_dssS	DS
170	ES_Count_sCH3	DS
171	ES_Count_sNH2	DS
172	ES_Count_sNH3	DS
173	ES_Count_ssCH2	DS
174	ES_Count_ssNH	DS
175	ES_Count_ssNH2	DS
176	ES_Count_ssS	DS
177	ES_Count_sssCH	DS
178	ES_Count_sssN	DS
179	ES_Count_sssNH	DS
180	ES_Count_sssP	DS
181	ES_Count_ssssC	DS
182	ES_Count_ssssN	DS
183	ES_Count_tsC	DS
184	ES_Sum_aasC	DS
185	ES_Sum_ddsN	DS
186	ES_Sum_dssC	DS
187	ES_Sum_ssCH2	DS
188	ES_Sum_sssCH	DS
189	ES_Sum_sssNH	DS
190	ES_Sum_ssssC	DS
191	Estate_NumUnknown	DS
192	CoordDimension	DS
193	FormalCharge	DS
194	IsChiral	DS
195	Molecular_Solubility	DS
196	QED_ALERTS	DS
197	QED_ALOGP	DS
198	QED_AROM	DS
199	QED_HBA	DS
200	QED_HBD	DS
201	QED_MW	DS
202	QED_PSA	DS
203	QED_ROTB	DS
204	SAscore	DS
205	SAscore_Fragments	DS
206	HBA_Count	DS
207	HBD_Count	DS
208	Num_AliphaticDoubleBonds	DS
209	Num_BridgeBonds	DS
210	Num_BridgeHeadAtoms	DS
211	Num_ChainAssemblies	DS
212	Num_DoubleBonds	DS
213	Num_MesoStereoAtomsCIP	DS
214	Num_NegativeAtoms	DS
215	Num_RingAssemblies	DS
216	Num_RingFusionBonds	DS
217	Num_Rings3	DS
218	Num_Rings4	DS
219	Num_Rings5	DS
220	Num_Rings6	DS
221	Num_Rings7	DS
222	Num_Rings8	DS
223	Num_Rings9Plus	DS
224	Num_SpiroAtoms	DS
225	Num_StereoBonds	DS
226	Num_TerminalRotomers	DS
227	Num_TrueAtropisomerCenters	DS
228	Num_UnknownPseudoStereoAtoms	DS
229	Num_UnknownPseudoStereoAtomsCIP	DS
230	Num_UnknownTrueStereoAtoms	DS
231	Num_UnknownTrueStereoAtomsCIP	DS
232	Molecular_FractionalPolarSASA	DS
233	BIC	DS
234	CHI_3_C	DS
235	CHI_V_3_C	DS
236	IAC_Mean	DS
237	IC	DS

## Sheet: Table S4
Table S4 : The Optimal Hyperparameters Values of the Top 8 Performing Models
Feature Subset	Machine Learning Classifier	Hyperparameters	Values
DS+RDKit_237	BRF	n_estimators	96
		criterion	entropy
		max_depth	15
		max_features	12
	EEC	n_estimators	388
		learning_rate	0.41000000000000003
		algorithm	SAMME.R
	BBC+GBDT	n_estimators	198
		learning_rate	0.5
		criterion	squared_error
		max_depth	15
		max_features	30
		subsample	0.7000000000000001
	BBC+LightGBM	boosting_type	gbdt
		n_estimators	98
		learning_rate	0.65
		max_depth	21
		num_leaves	57
		colsample_bytree	0.37
		subsample	0.74
		reg_alpha	0.009642858383873668
		reg_lambda	0.3587590226727091
		min_child_samples	3
MOE+RDKit_196	BRF	n_estimators	61
		criterion	gini
		max_depth	35
		max_features	22
	BBC+GBDT	n_estimators	136
		learning_rate	0.6000000000000001
		criterion	squared_error
		max_depth	16
		max_features	34
		subsample	0.6000000000000001
SubFPC	BRF	n_estimators	127
		criterion	gini
		max_depth	27
		max_features	15
	BBC+GBDT	n_estimators	115
		learning_rate	0.7000000000000001
		criterion	squared_error
		max_depth	23
		max_features	11
		subsample	0.6000000000000001

## Sheet: Table S5
Table S5 : Normalized Mean Distance Scores of Drug Molecules in the Training and External Validation Sets
Compound No.	Pubchem CID	Data Set	Normalized Mean Distance
1	410087	TrainingSet	0.095
2	1349907	TrainingSet	0.154
3	3366	TrainingSet	0.117
4	135401907	TrainingSet	0.158
5	3767	TrainingSet	0.219
6	2972	TrainingSet	0.05
7	3291	TrainingSet	0.058
8	5576	TrainingSet	0.108
9	3121	TrainingSet	0.043
10	5852	TrainingSet	0.158
11	1983	TrainingSet	0.027
12	4075	TrainingSet	0.111
13	3637	TrainingSet	0.216
14	12035	TrainingSet	0.151
15	5483	TestSet	0.149
16	4994	TrainingSet	0.014
17	5284583	TrainingSet	0.078
18	657298	TrainingSet	0.144
19	4173	TestSet	0.183
20	2244	TrainingSet	0.063
21	4754	TrainingSet	0.019
22	31072	TrainingSet	0.123
23	2206	TrainingSet	0.053
24	29963	TrainingSet	0.109
25	38945	TestSet	0.035
26	6047	TrainingSet	0.044
27	26879	TestSet	0.145
28	3672	TrainingSet	0.008
29	14052	TrainingSet	0.1
30	38853	TrainingSet	0.041
31	5324	TrainingSet	0.209
32	44093	TrainingSet	0.135
33	10618	TrainingSet	0.052
34	4064	TrainingSet	0.174
35	4760	TrainingSet	0.067
36	1986	TrainingSet	0.133
37	656604	TrainingSet	0.384
38	135398513	TrainingSet	0.116
39	4737	TestSet	0.304
40	156391	TrainingSet	0.022
41	44668	TrainingSet	0.095
42	6009	TestSet	0.077
43	5070	TrainingSet	0.199
44	9568512	TrainingSet	0.236
45	2554	TrainingSet	0.182
46	4100	TrainingSet	0.164
47	4913	TrainingSet	0.035
48	6604200	TrainingSet	0.372
49	4044	TrainingSet	0.073
50	3342	TestSet	0.028
51	3394	TrainingSet	0.023
52	1548992	TrainingSet	0.272
53	5479	TrainingSet	0.289
54	2955	TrainingSet	0.262
55	4993	TestSet	0.129
56	3059	TrainingSet	0.112
57	5336	TrainingSet	0.133
58	6292	TrainingSet	0.226
59	1775	TestSet	0.14
60	2756	TrainingSet	0.238
61	3335	TestSet	0.041
62	135398740	TestSet	0.124
63	5340	TestSet	0.196
64	6178111	TrainingSet	0.161
65	3878	TestSet	0.189
66	5509	TrainingSet	0.016
67	5587	TestSet	0.054
68	4946	TrainingSet	0.02
69	8667	TrainingSet	0.104
70	5472	TrainingSet	0.092
71	4184	TrainingSet	0.126
72	5344	TrainingSet	0.121
73	35370	TrainingSet	0.626
74	2995	TestSet	0.118
75	5505	TestSet	0.097
76	3899	TestSet	0.13
77	5337997	TrainingSet	0.324
78	2727	TrainingSet	0.108
79	2725	TrainingSet	0.037
80	22530	TrainingSet	0.082
81	5656	TrainingSet	0.019
82	4011	TrainingSet	0.133
83	667468	TrainingSet	0.059
84	3696	TrainingSet	0.122
85	3016	TrainingSet	0.231
86	4927	TestSet	0.094
87	441300	TrainingSet	0.154
88	441278	TrainingSet	0.057
89	27901	TrainingSet	0.16
90	33572	TrainingSet	0.044
91	5578	TrainingSet	0.162
92	5733	TrainingSet	0.03
93	1549008	TrainingSet	0.131
94	3033	TrainingSet	0.092
95	4037	TestSet	0.105
96	4030	TrainingSet	0.093
97	5282426	TrainingSet	0.099
98	5282379	TrainingSet	0.13
99	5574	TrainingSet	0.092
100	2712	TrainingSet	0.443
101	39941	TestSet	0.341
102	4168	TrainingSet	0.05
103	3365	TrainingSet	0.199
104	68617	TrainingSet	0.068
105	4781	TrainingSet	0.221
106	3386	TestSet	0.092
107	522325	TestSet	0.097
108	65028	TrainingSet	0.02
109	135398745	TrainingSet	0.247
110	2170	TrainingSet	0.186
111	3001055	TestSet	0.263
112	2801	TrainingSet	0.097
113	4539	TrainingSet	0.108
114	2726	TrainingSet	0.077
115	6834	TrainingSet	0.098
116	2719	TrainingSet	0.096
117	60606	TrainingSet	0.07
118	5959	TestSet	0.526
119	2218	TrainingSet	0.07
120	5284513	TestSet	0.093
121	441074	TrainingSet	0.154
122	441080	TrainingSet	0.248
123	135398737	TestSet	0.195
124	5467	TrainingSet	0.168
125	72287	TrainingSet	0.069
126	3440	TrainingSet	0.199
127	54676228	TrainingSet	0.109
128	2764	TrainingSet	0.133
129	5904	TrainingSet	0.116
130	54677971	TrainingSet	0.166
131	441401	TrainingSet	0.161
132	3652	TrainingSet	0.095
133	3325	TestSet	0.357
134	2732	TrainingSet	0.075
135	3114	TrainingSet	0.058
136	4744	TrainingSet	0.209
137	4735	TrainingSet	0.406
138	4932	TrainingSet	0.029
139	4594	TrainingSet	0.373
140	4485	TrainingSet	0.475
141	27447	TrainingSet	0.127
142	41781	TrainingSet	0.165
143	4413	TrainingSet	0.308
144	6249	TrainingSet	0.121
145	38103	TrainingSet	0.152
146	4848	TrainingSet	0.2
147	135413535	TrainingSet	0.142
148	1548887	TrainingSet	0.319
149	8969	TrainingSet	0.088
150	3715	TrainingSet	0.051
151	2165	TrainingSet	0.108
152	5865	TrainingSet	0.108
153	39042	TestSet	0.023
154	33613	TestSet	0.135
155	74989	TrainingSet	0.122
156	4170	TrainingSet	0.093
157	2351	TestSet	0.075
158	31400	TrainingSet	0.317
159	14190	TrainingSet	0.162
160	5452	TrainingSet	0.153
161	5533	TrainingSet	0.139
162	20824	TestSet	0.174
163	5388962	TrainingSet	0.04
164	3559	TestSet	0.098
165	4046	TrainingSet	0.298
166	36921	TrainingSet	0.236
167	441130	TrainingSet	0.173
168	5002	TrainingSet	0.175
169	6024	TestSet	0.209
170	5663	TrainingSet	0.11
171	5339	TrainingSet	0.613
172	2833	TrainingSet	0.31
173	6196	TrainingSet	0.169
174	237	TrainingSet	0.147
175	5362119	TestSet	0.086
176	3000540	TrainingSet	0.107
177	5073	TrainingSet	0.217
178	8982	TrainingSet	0.133
179	60854	TrainingSet	0.138
180	3356	TrainingSet	0.288
181	5362129	TrainingSet	0.048
182	5833	TrainingSet	0.21
183	5282459	TrainingSet	0.147
184	30699	TrainingSet	0.246
185	5479529	TrainingSet	0.368
186	446598	TrainingSet	0.109
187	6098	TrainingSet	0.185
188	54671203	TrainingSet	0.21
189	54675776	TrainingSet	0.207
190	941651	TrainingSet	0.204
191	3157	TrainingSet	0.227
192	33255	TrainingSet	0.446
193	5742673	TrainingSet	0.367
194	54675783	TrainingSet	0.195
195	456255	TrainingSet	0.357
196	36294	TrainingSet	0.347
197	5479537	TrainingSet	0.379
198	3467	TrainingSet	0.274
199	3488	TrainingSet	0.14
200	3108	TrainingSet	0.315
201	3000226	TrainingSet	0.141
202	43672	TrainingSet	0.356
203	47499	TestSet	0.376
204	3823	TrainingSet	0.175
205	656511	TestSet	0.455
206	5479530	TrainingSet	0.526
207	19649	TestSet	0.62
208	54675769	TrainingSet	0.206
209	5362440	TrainingSet	0.207
210	2157	TrainingSet	0.238
211	12560	TrainingSet	0.367
212	84029	TrainingSet	0.381
213	2724385	TrainingSet	0.387
214	445643	TrainingSet	0.437
215	11765960	TestSet	0.414
216	135398735	TrainingSet	0.606
217	6915744	TrainingSet	0.51
218	135398743	TrainingSet	0.669
219	5280965	TrainingSet	0.663
220	53627505	TrainingSet	0.217
221	700	TrainingSet	0.087
222	1990	TrainingSet	0.159
223	750	TrainingSet	0.079
224	3406	TrainingSet	0.106
225	612	TrainingSet	0.076
226	753	TrainingSet	0.075
227	1727	TrainingSet	0.136
228	10413	TrainingSet	0.063
229	401	TrainingSet	0.149
230	119	TestSet	0.062
231	5939	TrainingSet	0.314
232	305	TrainingSet	0.09
233	244	TestSet	0.049
234	785	TrainingSet	0.112
235	247	TrainingSet	0.085
236	6503	TrainingSet	0.086
237	61799	TrainingSet	0.058
238	31264	TrainingSet	0.126
239	3007	TestSet	0.04
240	338	TestSet	0.097
241	2366	TrainingSet	0.059
242	4101	TrainingSet	0.466
243	12597	TrainingSet	0.068
244	738	TrainingSet	0.09
245	187	TrainingSet	0.074
246	2551	TestSet	0.101
247	1206	TrainingSet	0.05
248	4771	TrainingSet	0.037
249	5565	TrainingSet	0.215
250	11499245	TrainingSet	0.501
251	4786	TrainingSet	0.026
252	5310993	TrainingSet	0.09
253	681	TrainingSet	0.045
254	5526	TrainingSet	0.087
255	1993	TrainingSet	0.072
256	85	TrainingSet	0.076
257	2370	TestSet	0.099
258	942	TrainingSet	0.055
259	3848	TrainingSet	0.018
260	2337	TrainingSet	0.045
261	5032	TrainingSet	0.031
262	3202	TestSet	0.038
263	2761171	TestSet	0.202
264	4782	TrainingSet	0.032
265	4032	TrainingSet	0.084
266	1054	TrainingSet	0.037
267	2733	TrainingSet	0.327
268	951	TrainingSet	0.05
269	16124	TestSet	0.242
270	5333	TestSet	0.113
271	11020241	TrainingSet	0.104
272	232	TrainingSet	0.139
273	21945	TrainingSet	0.029
274	4943	TrainingSet	0.043
275	206	TrainingSet	0.085
276	24748	TrainingSet	0.229
277	9433	TestSet	0.115
278	5071	TrainingSet	0.204
279	4991	TrainingSet	0.038
280	315411	TrainingSet	0.073
281	453	TrainingSet	0.122
282	168625	TrainingSet	0.117
283	838	TrainingSet	0.053
284	3226	TestSet	0.283
285	3763	TrainingSet	0.302
286	40632	TrainingSet	0.05
287	2266	TrainingSet	0.08
288	3998	TrainingSet	0.071
289	27304	TrainingSet	0.295
290	121396	TrainingSet	0.156
291	311	TrainingSet	0.167
292	12460	TrainingSet	0.087
293	2148	TestSet	0.042
294	62816	TestSet	0.308
295	11254352	TrainingSet	0.112
296	3125	TestSet	0.015
297	10465263	TrainingSet	0.048
298	9815559	TrainingSet	0.033
299	3516	TrainingSet	0.047
300	5206	TrainingSet	0.402
301	7638	TrainingSet	0.051
302	60612	TrainingSet	0.082
303	5419	TestSet	0.075
304	2883	TestSet	0.034
305	3292	TestSet	0.087
306	4678	TrainingSet	0.04
307	2749	TrainingSet	0.029
308	4989	TrainingSet	0.166
309	51577	TrainingSet	0.101
310	47528	TrainingSet	0.096
311	4197	TrainingSet	0.138
312	4436	TrainingSet	0.093
313	2345	TrainingSet	0.045
314	2479	TrainingSet	0.305
315	3779	TrainingSet	0.039
316	4086	TrainingSet	0.043
317	170361	TrainingSet	0.109
318	3171	TrainingSet	0.06
319	2284	TestSet	0.012
320	3830	TrainingSet	0.223
321	4114	TestSet	0.139
322	6433082	TrainingSet	0.051
323	5524	TrainingSet	0.078
324	4906	TrainingSet	0.021
325	6433091	TrainingSet	0.018
326	4456	TrainingSet	0.05
327	2163	TrainingSet	0.141
328	5403	TrainingSet	0.044
329	4510	TrainingSet	0.565
330	57697	TrainingSet	0.272
331	2803	TrainingSet	0.097
332	3759	TestSet	0.217
333	4763	TrainingSet	0.304
334	3676	TestSet	0.041
335	3780	TrainingSet	0.369
336	4914	TrainingSet	0.029
337	5193	TrainingSet	0.336
338	123015	TrainingSet	0.078
339	3821	TrainingSet	0.024
340	2341	TrainingSet	0.068
341	25419	TrainingSet	0.352
342	4845	TrainingSet	0.034
343	7187	TrainingSet	0.096
344	4810	TrainingSet	0.093
345	2431	TrainingSet	0.115
346	82148	TrainingSet	0.018
347	36339	TrainingSet	0.033
348	6468	TrainingSet	0.093
349	9794842	TrainingSet	0.031
350	2088	TrainingSet	0.239
351	3519	TrainingSet	0.141
352	2216	TestSet	0.124
353	4062	TrainingSet	0.048
354	4058	TestSet	0.076
355	4828	TrainingSet	0.049
356	3241	TrainingSet	0.103
357	5077	TestSet	0.01
358	5546	TrainingSet	0.315
359	3182	TrainingSet	0.087
360	114709	TestSet	0.135
361	151075	TrainingSet	0.099
362	4450	TrainingSet	0.308
363	4195	TrainingSet	0.025
364	10547	TrainingSet	0.132
365	54840	TrainingSet	0.034
366	5161	TrainingSet	0.115
367	3918	TrainingSet	0.071
368	5359	TrainingSet	0.069
369	5468	TrainingSet	0.07
370	208902	TrainingSet	0.018
371	2762	TrainingSet	0.092
372	9034	TrainingSet	0.376
373	125017	TrainingSet	0.016
374	1130	TrainingSet	0.127
375	5411	TrainingSet	0.014
376	11597697	TrainingSet	0.032
377	4631	TrainingSet	0.087
378	191	TrainingSet	0.144
379	2215	TrainingSet	0.069
380	4235	TrainingSet	0.082
381	77997	TrainingSet	0.118
382	698	TestSet	0.041
383	4601	TrainingSet	0.044
384	60172	TrainingSet	0.177
385	8612	TrainingSet	0.038
386	450	TestSet	0.044
387	3008	TrainingSet	0.077
388	10107393	TrainingSet	0.124
389	9904	TestSet	0.067
390	71273	TestSet	0.053
391	60860	TrainingSet	0.108
392	3623	TrainingSet	0.095
393	4811	TrainingSet	0.064
394	4746	TrainingSet	0.175
395	5245	TrainingSet	0.224
396	60867	TrainingSet	0.497
397	5775	TrainingSet	0.089
398	5593	TestSet	0.026
399	4139	TrainingSet	0.246
400	64987	TestSet	0.176
401	5595	TestSet	0.184
402	32169	TestSet	0.075
403	3038497	TrainingSet	0.202
404	4992	TrainingSet	0.051
405	1071	TrainingSet	0.142
406	3449	TrainingSet	0.045
407	3269	TestSet	0.041
408	5408	TrainingSet	0.065
409	3325225	TrainingSet	0.223
410	5564	TrainingSet	0.142
411	6049	TestSet	0.246
412	3661	TestSet	0.097
413	5314	TrainingSet	0.22
414	727	TrainingSet	0.548
415	2905	TestSet	0.007
416	3914	TrainingSet	0.004
417	2435	TrainingSet	0.146
418	4595	TrainingSet	0.103
419	2583	TrainingSet	0
420	5248	TestSet	0.203
421	4935	TrainingSet	0.043
422	6256	TestSet	0.127
423	59768	TestSet	0.009
424	27400	TrainingSet	0.158
425	70695640	TrainingSet	0.104
426	3117	TrainingSet	0.613
427	2161	TrainingSet	0.102
428	148211	TrainingSet	0.157
429	4536	TrainingSet	0.202
430	9966051	TrainingSet	0.12
431	2828	TestSet	0.076
432	3209	TrainingSet	0.221
433	4639	TestSet	0.084
434	3063	TrainingSet	0.079
435	3783	TrainingSet	0.032
436	36811	TrainingSet	0.076
437	4160	TrainingSet	0.075
438	5572	TestSet	0.074
439	3373	TrainingSet	0.071
440	3219	TrainingSet	0.11
441	2826	TrainingSet	0.039
442	5184	TrainingSet	0.281
443	5251896	TrainingSet	0.213
444	4768	TestSet	0.04
445	2548	TrainingSet	0.02
446	5878	TestSet	0.114
447	3340	TrainingSet	0.095
448	11001318	TestSet	0.396
449	41684	TestSet	0.229
450	5001396	TrainingSet	0.037
451	19371515	TrainingSet	0.219
452	2344	TrainingSet	0.177
453	2118	TrainingSet	0.263
454	44563	TrainingSet	0.208
455	31477	TestSet	0.033
456	12555	TestSet	0.059
457	3827	TestSet	0.114
458	4095	TestSet	0.035
459	40973	TrainingSet	0.263
460	124087	TrainingSet	0.097
461	4891	TrainingSet	0.063
462	4542	TrainingSet	0.206
463	5470	TrainingSet	0.213
464	3380	TrainingSet	0.64
465	2809	TrainingSet	0.231
466	2978	TrainingSet	0.041
467	4920	TestSet	0.089
468	60936	TrainingSet	0.241
469	3203	TestSet	0.228
470	60852	TestSet	0.23
471	4443	TrainingSet	0.064
472	11235728	TestSet	0.252
473	57537	TestSet	0.078
474	64929	TrainingSet	0.031
475	4120	TrainingSet	0.255
476	3494	TrainingSet	0.053
477	2484	TrainingSet	0.104
478	2168	TrainingSet	0.13
479	40976	TrainingSet	0.244
480	3148	TrainingSet	0.361
481	4192	TrainingSet	0.258
482	3250	TestSet	0.081
483	5512	TrainingSet	0.044
484	12620	TrainingSet	0.422
485	4425	TestSet	0.119
486	2487	TrainingSet	0.112
487	4004	TrainingSet	0.212
488	6238	TrainingSet	0.078
489	4638	TrainingSet	0.089
490	16850	TrainingSet	0.215
491	3746	TrainingSet	0.116
492	4513	TrainingSet	0.261
493	60726	TrainingSet	0.102
494	2021	TrainingSet	0.145
495	13314	TrainingSet	0.251
496	3387	TestSet	0.08
497	123606	TrainingSet	0.112
498	60864	TrainingSet	0.034
499	6918182	TrainingSet	0.301
500	4680	TestSet	0.137
501	3938	TrainingSet	0.128
502	11163584	TrainingSet	0.104
503	4422	TestSet	0.154
504	4057	TrainingSet	0.06
505	4140	TestSet	0.079
506	28332	TestSet	0.025
507	3872	TrainingSet	0.177
508	6850789	TrainingSet	0.185
509	5556	TestSet	0.283
510	4043	TrainingSet	0.088
511	10631	TrainingSet	0.086
512	2812	TrainingSet	0.161
513	3410	TrainingSet	0.023
514	27993	TestSet	0.072
515	9924495	TrainingSet	0.239
516	489129	TrainingSet	0.123
517	23703	TrainingSet	0.075
518	9930048	TrainingSet	0.048
519	158	TrainingSet	0.052
520	159	TestSet	0.042
521	5381	TrainingSet	0.115
522	3105	TrainingSet	0.075
523	71436	TrainingSet	0.053
524	3687	TrainingSet	0.049
525	214339	TrainingSet	0.237
526	4829	TrainingSet	0.12
527	5361917	TrainingSet	0.134
528	3267	TestSet	0.052
529	156418	TestSet	0.121
530	4419	TestSet	0.12
531	4634	TrainingSet	0.081
532	11501341	TrainingSet	0.067
533	54313	TrainingSet	0.114
534	24822371	TrainingSet	0.072
535	222786	TrainingSet	0.1
536	3636	TrainingSet	0.296
537	2391	TrainingSet	0.076
538	32281	TestSet	0.215
539	3640	TrainingSet	0.064
540	154058	TrainingSet	0.143
541	185457	TrainingSet	0.162
542	441332	TrainingSet	0.055
543	4934	TrainingSet	0.074
544	119828	TrainingSet	0.136
545	39507	TestSet	0.103
546	3350	TrainingSet	0.101
547	4159	TrainingSet	0.081
548	3000	TrainingSet	0.102
549	3384	TestSet	0.107
550	3658	TestSet	0.146
551	2442	TestSet	0.246
552	197712	TrainingSet	0.066
553	60814	TrainingSet	0.12
554	148127	TrainingSet	0.087
555	3168	TrainingSet	0.091
556	31378	TrainingSet	0.094
557	2663	TrainingSet	0.084
558	5636	TestSet	0.077
559	3198	TrainingSet	0.13
560	4274	TrainingSet	0.63
561	42955	TestSet	0.063
562	2267	TrainingSet	0.083
563	4893	TrainingSet	0.237
564	3333	TestSet	0.254
565	4048	TrainingSet	0.102
566	68844	TrainingSet	0.269
567	54158	TrainingSet	0.12
568	4042	TrainingSet	0.1
569	4999	TestSet	0.433
570	9800339	TrainingSet	0.034
571	41693	TrainingSet	0.146
572	2350	TrainingSet	0.098
573	157920	TrainingSet	0.095
574	5577	TestSet	0.1
575	54786	TestSet	0.031
576	40159	TrainingSet	0.092
577	3053	TrainingSet	0.382
578	3003	TrainingSet	0.112
579	16220172	TrainingSet	0.096
580	5596	TrainingSet	0.233
581	60830	TrainingSet	0.51
582	4034	TestSet	0.204
583	6433117	TrainingSet	0.085
584	10178705	TrainingSet	0.14
585	5544	TrainingSet	0.125
586	3462	TrainingSet	0.065
587	3263	TestSet	0.096
588	3249	TestSet	0.197
589	9865528	TrainingSet	0.138
590	5318	TestSet	0.172
591	16213095	TrainingSet	0.201
592	192155	TrainingSet	0.081
593	449193	TrainingSet	0.161
594	60714	TrainingSet	0.314
595	11531537	TrainingSet	0.058
596	3598	TrainingSet	0.345
597	2800	TrainingSet	0.103
598	303	TrainingSet	0.114
599	4369359	TrainingSet	0.247
600	9887712	TrainingSet	0.04
601	2308	TrainingSet	0.09
602	4630253	TrainingSet	0.09
603	60146	TestSet	0.117
604	3375	TrainingSet	0.179
605	20969	TrainingSet	0.11
606	32797	TrainingSet	0.115
607	60164	TrainingSet	0.264
608	47471	TrainingSet	0.17
609	91488	TestSet	0.195
610	6918558	TrainingSet	0.042
611	2522	TrainingSet	0.181
612	4479094	TrainingSet	0.175
613	4865	TrainingSet	0.175
614	150310	TrainingSet	0.313
615	127909	TrainingSet	0.044
616	5877	TestSet	0.091
617	12536	TrainingSet	0.111
618	5152	TrainingSet	0.108
619	51263	TrainingSet	0.283
620	60754	TrainingSet	0.317
621	132804	TrainingSet	0.108
622	3915	TestSet	0.156
623	2315	TrainingSet	0.317
624	3370	TrainingSet	0.107
625	60878	TrainingSet	0.158
626	5488547	TestSet	0.047
627	3777	TrainingSet	0.091
628	3151	TrainingSet	0.284
629	123620	TrainingSet	0.12
630	72054	TestSet	0.126
631	11519069	TrainingSet	0.24
632	5311167	TestSet	0.187
633	4623	TrainingSet	0.288
634	4196	TrainingSet	0.149
635	2462	TrainingSet	0.105
636	6918670	TrainingSet	0.2
637	4031	TrainingSet	0.095
638	122197	TrainingSet	0.055
639	3642	TrainingSet	0.082
640	3890	TrainingSet	0.047
641	13559279	TrainingSet	0.089
642	3379	TrainingSet	0.133
643	6436	TrainingSet	0.15
644	193962	TrainingSet	0.363
645	3392	TrainingSet	0.128
646	65863	TrainingSet	0.214
647	4896	TrainingSet	0.292
648	5486	TestSet	0.096
649	6918313	TrainingSet	0.318
650	71329	TrainingSet	0.237
651	24812758	TrainingSet	0.116
652	42395	TrainingSet	0.088
653	5277135	TrainingSet	0.084
654	216237	TestSet	0.127
655	4812	TrainingSet	0.16
656	11949646	TrainingSet	0.062
657	24965990	TrainingSet	0.431
658	6102852	TrainingSet	0.349
659	3381	TrainingSet	0.217
660	6433101	TrainingSet	0.075
661	2512	TrainingSet	0.244
662	3553	TrainingSet	0.15
663	153994	TrainingSet	0.285
664	9912092	TrainingSet	0.235
665	104849	TrainingSet	0.287
666	119212	TrainingSet	0.124
667	62965	TestSet	0.111
668	54808	TrainingSet	0.097
669	2791	TrainingSet	0.145
670	2476	TrainingSet	0.229
671	132999	TrainingSet	0.194
672	2367	TrainingSet	0.331
673	216210	TrainingSet	0.258
674	154256	TestSet	0.182
675	11973	TrainingSet	0.529
676	2794	TestSet	0.24
677	1875	TestSet	0.127
678	10096344	TrainingSet	0.286
679	16533	TrainingSet	0.134
680	3954	TrainingSet	0.156
681	2792	TrainingSet	0.197
682	129806	TrainingSet	0.133
683	4473	TrainingSet	0.654
684	9869929	TestSet	0.15
685	11228026	TestSet	0.341
686	815	TrainingSet	0.352
687	52421	TestSet	0.128
688	10028615	TrainingSet	0.365
689	3056	TrainingSet	0.237
690	3382	TrainingSet	0.245
691	6452749	TestSet	0.232
692	4599	TrainingSet	0.266
693	656628	TrainingSet	0.177
694	151171	TrainingSet	0.271
695	4264	TestSet	0.227
696	123597	TrainingSet	0.118
697	3399	TrainingSet	0.236
698	60871	TrainingSet	0.294
699	3348	TrainingSet	0.167
700	2133	TrainingSet	0.28
701	102399	TrainingSet	0.45
702	21800	TrainingSet	0.178
703	444013	TrainingSet	0.351
704	3060	TestSet	0.233
705	2232	TestSet	0.215
706	29089	TrainingSet	0.564
707	65014	TrainingSet	0.697
708	40703	TrainingSet	0.268
709	6918462	TrainingSet	0.462
710	119830	TestSet	0.299
711	2085	TrainingSet	0.165
712	2307	TrainingSet	0.16
713	4240	TrainingSet	0.232
714	219084	TrainingSet	0.361
715	152945	TrainingSet	0.35
716	10482134	TrainingSet	0.223
717	60695	TestSet	0.292
718	5404	TrainingSet	0.174
719	9854489	TrainingSet	0.322
720	4695	TestSet	0.349
721	216209	TrainingSet	0.161
722	656892	TrainingSet	0.237
723	130881	TrainingSet	0.386
724	2250	TrainingSet	0.148
725	208898	TrainingSet	0.238
726	39764	TestSet	0.308
727	4675	TrainingSet	0.371
728	71406	TrainingSet	0.188
729	3251	TrainingSet	0.274
730	3066	TrainingSet	0.287
731	4248	TestSet	0.238
732	2142	TrainingSet	0.409
733	7699	TrainingSet	0.547
734	5052	TrainingSet	0.291
735	3737	TrainingSet	0.228
736	4689	TrainingSet	0.514
737	4454	TrainingSet	0.555
738	213023	TrainingSet	0.313
739	160036	TestSet	0.779
740	53477714	TrainingSet	0.598
741	5051	TrainingSet	0.309
742	41774	TrainingSet	0.484
743	861	TrainingSet	0.195
744	2443	TestSet	0.304
745	441382	TrainingSet	0.467
746	3010818	TrainingSet	0.365
747	11672461	TrainingSet	0.626
748	24846132	TestSet	0.543
749	5360237	TrainingSet	0.42
750	16065945	TrainingSet	0.447
751	853	TrainingSet	0.316
752	24950485	TrainingSet	0.691
753	3743	TrainingSet	0.282
754	3055172	TrainingSet	0.402
755	3730	TrainingSet	0.301
756	3256	TestSet	0.485
757	4568	TrainingSet	0.616
758	47319	TrainingSet	1
759	68613	TrainingSet	0.928

## Sheet: Table S6
Table S6 : Predictive Results of Novel FDA-Approved Monomeric Small Molecule Drugs from 2019 to 2024
Pubchem CID	Canonical_Smiles	Drug Name	Active Ingredient	Approval Date	Predicted Toxicity (1:Toxicant; 0:Non-toxicant)
					DS+RDKit_237	SubFPC
68748835	C[C@@H]1[C@@H](C[C@H](NC(=O)c2cnc3C[C@]4(Cc3c2)C(=O)Nc5ncccc45)C(=O)N1CC(F)(F)F)c6ccccc6	Ubrelvy	ubrogepant	12/23/2019	0	0
56944144	Cc1ncc(OC[C@]2(C[C@H]2C(=O)Nc3ccc(F)cn3)c4cccc(F)c4)c(C)n1	Dayvigo	lemborexant	12/20/2019	0	0
9821941	CN1CCN2C3CCN(CCCC(=O)c4ccc(F)cc4)CC3c5cccc1c25	Caplyta	lumateperone tosylate	12/20/2019	1	1
61363	CCOc1ccc(Nc2ccc(cc2)\C(=C/3\C=C\C(=[N+](\CC)/Cc4cccc(c4)S(=O)(=O)[O-])\C=C3C)\c5ccc(cc5C)N(CC)Cc6cccc(c6)S(=O)(=O)[O-])cc1	TissueBlue	Brilliant Blue G Ophthalmic Solution	12/20/2019	0	1
71602803	CC(C)n1nccc1c2ncccc2COc3cccc(O)c3C=O	Oxbryta	voxelotor	11/25/2019	0	0
11962412	NC(=O)O[C@@H](Cn1ncnn1)c2ccccc2Cl	Xcopri	cenobamate	11/21/2019	1	0
77843966	CC(C)(O\N=C(/C(=O)N[C@H]1[C@H]2SCC(=C(N2C1=O)C(=O)[O-])C[N+]3(CCNC(=O)c4ccc(O)c(O)c4Cl)CCCC3)\c5csc(N)n5)C(=O)O	Fetroja	cefiderocol	11/14/2019	1	1
11610526	CN1CCC(CC1)C(=O)c2cccc(NC(=O)c3c(F)cc(F)cc3F)n2	Reyvow	lasmiditan	10/11/2019	1	0
11518241	CC(C)(C)c1cc(ccc1N2CCCC2)c3cc(ccc3OCCO)c4ccc(cc4)C(=O)O	Aklief	trifarotene	10/4/2019	0	0
5311037	CCN1C(=O)N(CC)c2nc(\C=C\c3ccc(OC)c(OC)c3)n(C)c2C1=O	Nourianz	istradefylline	8/27/2019	0	1
25185057	C[C@@H]1CC[C@@]23CCC(=O)[C@H]2[C@]1(C)[C@@H](C[C@@](C)(C=C)[C@@H](O)[C@@H]3C)OC(=O)CS[C@@H]4CC[C@@H](N)C[C@H]4O	Xenleta	lefamulin	8/19/2019	0	0
58557659	CC[C@@H]1CN(C[C@@H]1c2cnc3cnc4[nH]ccc4n23)C(=O)NCC(F)(F)F	Rinvoq	upadacitinib	8/16/2019	0	0
9948102	Clc1ccc(CCCOCCCN2CCCCC2)cc1	Wakix	pitolisant	8/14/2019	0	0
456199	[O-][N+](=O)c1cn2C[C@@H](COc2n1)OCc3ccc(OC(F)(F)F)cc3		pretomanid	8/14/2019	0	0
24970412	OC(=O)c1ccc2nc(oc2c1)c3cc(Cl)cc(Cl)c3	Vyndaqel	tafamidis meglumine	5/3/2019	0	1
44599207	CCc1cc(ccc1CN2CC(C2)C(=O)O)\C(=N\OCc3ccc(C4CCCCC4)c(c3)C(F)(F)F)\C	Mayzent	siponimod	3/26/2019	0	0
10130337	N[C@@H](COC(=O)N)Cc1ccccc1	Sunosi	solriamfetol	3/20/2019	0	0
92786	CC(=O)[C@H]1CC[C@H]2[C@@H]3CC[C@H]4C[C@H](O)CC[C@]4(C)[C@H]3CC[C@]12C	Zulresso	brexanolone	3/19/2019	0	0
50248	CSc1nc2cc(Oc3cccc(Cl)c3Cl)c(Cl)cc2[nH]1	Egaten	triclabendazole	2/13/2019	0	0
44472635	O[C@@H]([C@H]1CC[C@@H](Cc2ccc(NC(=O)[C@@H]3CCC4=NC=CC(=O)N34)cc2)N1)c5ccccc5	Gemtesa	vibegron	12/23/2020	0	0
23635314	O=C(Cc1ccc(cn1)c2ccc(OCCN3CCOCC3)cc2)NCc4ccccc4	Klisyri	tirbanibulin	12/14/2020	0	0
137528262	NCc1cccc(c1)n2nc(cc2C(=O)Nc3cc(ccc3F)[C@H](NCC4CC4)c5cccc(c5)C#N)C(F)(F)F	Orladeyo	berotralstat	12/3/2020	0	0
148195	NC(=O)N1CCC(CC(=O)N2CCC(CC2)[C@H]3c4ncc(Br)cc4CCc5cc(Cl)cc(Br)c35)CC1	Zokinvy	lonafarnib	11/20/2020	0	0
121304016	CCC(CC)COC(=O)[C@H](C)N[P@](=O)(OC[C@H]1O[C@](C#N)([C@H](O)[C@@H]1O)c2ccc3c(N)ncnn23)Oc4ccccc4	Veklury	remdesivir	10/22/2020	0	0
11750009	CCC(=O)O[C@@]1(CC[C@H]2[C@@H]3CCC4=CC(=O)CC[C@]4(C)[C@H]3CC[C@]12C)C(=O)CO	Winlevi	clascoterone	8/26/2020	0	0
66553195	COc1ccsc1CNCC[C@]2(CCOC3(CCCC3)C2)c4ccccn4	Olinvyk	oliceridine	8/7/2020	0	0
118513932	Cc1cn2nc(cc(C)c2n1)C3=CC(=O)N4C=C(C=CC4=N3)N5CCNC6(CC6)C5	Evrysdi	risdiplam	8/7/2020	0	1
6842999	CC1CS(=O)(=O)CCN1\N=C\c2oc(cc2)[N+](=O)[O-]	Lampit	nifurtimox	8/6/2020	1	1
15664	Cc1ccc(nc1)c2ccc(C)cn2	Xeglyze	abametapir	7/24/2020	0	1
25267009	OC[C@H]1O[C@@H](N2CC[C@@H](O)NC2=O)C(F)(F)[C@@H]1O	Inqovi	decitabine and cedazuridine	7/7/2020	0	0
11319217	COc1cnc(c2c1c(cn2COP(=O)(O)O)C(=O)C(=O)N3CCN(CC3)C(=O)c4ccccc4)n5cnc(C)n5	Rukobia	fostemsavir	7/2/2020	0	0
9867812	COC(=O)CC[C@@H]1N=C(c2ccccn2)c3cc(Br)ccc3n4c(C)cnc14	Byfavo	remimazolam	7/2/2020	0	0
69286	CCCCCCC(=O)OCC(COC(=O)CCCCCC)OC(=O)CCCCCC	Dojolvi	triheptanoin	6/30/2020	0	0
70957463	Fc1ccc(cn1)c2ccc3c(c2)[nH]c4ccncc34	Tauvid	flortaucipir F18	5/28/2020	0	0
6917864	C[C@@H]1CC[C@H]2[C@@H](C)[C@H](OC(=O)CCC(=O)O)O[C@@H]3O[C@@]4(C)CC[C@@H]1[C@@]23OO4	Artesunate	artesunate	5/26/2020	0	0
10869981	C[C@]12CC[C@H]3[C@@H](CCc4cc(O)ccc34)[C@@H]1C[C@@H](F)[C@@H]2O	Cerianna	fluoroestradiol F18	5/20/2020	0	0
135565903	Cc1c(Cl)c(C)[n+]([O-])c(Cl)c1c2noc(n2)c3cc(O)c(O)c(c3)[N+](=O)[O-]	Ongentys	opicapone	4/24/2020	0	0
52938427	CC(C)Oc1ccc(cc1C#N)c2onc(n2)c3cccc4[C@H](CCc34)NCCO	Zeposia	ozanimod	3/25/2020	0	0
44139752	Fc1cc(ccc1[C@H]2CCc3cncn23)C#N	Isturisa	osilodrostat	3/6/2020	0	0
51049968	N[C@H]1[C@@H](CC[C@@H](OC(=O)N2CCC(CC2)N3C(=O)Nc4ncccc34)c5ncccc15)c6cccc(F)c6F	Nurtec ODT	rimegepant	2/27/2020	0	0
2159	CCN1CCCC1CNC(=O)c2cc(c(N)cc2OC)S(=O)(=O)CC	Barhemsys	amisulpride	2/26/2020	1	1
10472693	CC(C)(CCCCCC(O)CCCCCC(C)(C)C(=O)O)C(=O)O	Nexletol	bempedoic acid	2/21/2020	0	0
157355	OC[C@@H](O)[C@@H](O[C@@H]1O[C@H](CO)[C@H](O)[C@H](O)[C@H]1O)[C@H](O)[C@@H](O)CO	Pizensy	lactitol	2/12/2020	0	0
471161	CC(C)Nc1nc2cc(Cl)c(Cl)cc2n1[C@H]3O[C@@H](CO)[C@H](O)[C@@H]3O	Livtencity	maribavir	11/23/2021	1	0
49841217	Cc1cccc(F)c1C(=O)N2CCC[C@@H](C2c3ccc(NC4CCCC4)cc3)C(=O)Nc5ccc(C)c(c5)C(F)(F)F	Tavneos	avacopan	10/7/2021	0	0
9831643	CCCCC1(CCCC)CS(=O)(=O)c2ccc(cc2[C@H]([C@H]1O)c3ccc(OCc4ccc(C[N+]56CCN(CC5)CC6)cc4)cc3)N(C)C	Livmarli	maralixibat	9/29/2021	0	0
72163100	C[C@@H]1[C@@H](C[C@H](NC(=O)c2cnc3C[C@]4(Cc3c2)C(=O)Nc5ncccc45)C(=O)N1CC(F)(F)F)c6c(F)ccc(F)c6F	Qulipta	atogepant	9/28/2021	0	0
24794466	CC(C)C[C@@H](NC(=O)[C@@H](Cc1ccccc1)NC(=O)[C@H](N)Cc2ccccc2)C(=O)N[C@H](CCCCN)C(=O)N3CCC(N)(CC3)C(=O)O	Korsuva	difelikefalin	8/23/2021	0	0
10153627	CCCCC1(CCCC)CN(c2ccccc2)c3cc(SC)c(OCC(=O)N[C@@H](C(=O)N[C@@H](CC)C(=O)O)c4ccc(O)cc4)cc3S(=O)(=O)N1	Bylvay	odevixibat	7/20/2021	0	1
11950170	CC(C)NC(=O)COc1cccc(c1)c2nc(Nc3ccc4[nH]ncc4c3)c5ccccc5n2	Rezurock	belumosudil	7/16/2021	0	0
68792	CSc1ccc(OCc2ncc([N+](=O)[O-])n2C)cc1	Fexinidazole	fexinidazole	7/16/2021	1	1
60150535	CCOc1ncc(C)c2NC(=C([C@@H](c3ccc(cc3OC)C#N)c12)C(=O)N)C	Kerendia	finerenone	7/9/2021	1	1
46871657	CC(C)[C@@H](C)[C@@]1(C)CC[C@]2(C)[C@H]3CC[C@H]4[C@]5(C)COC[C@@]4(C[C@H]([C@@H]5OC[C@](C)(N)C(C)(C)C)n6ncnc6c7ccncc7)C3=CC[C@@]2(C)[C@@H]1C(=O)O	Brexafemme	ibrexafungerp	6/1/2021	0	0
52950901	OC(=O)CC[C@H](NC(=O)N[C@@H](CCCCNC(=O)c1ccc(F)nc1)C(=O)O)C(=O)O	Pylarify	piflufolastat F 18	5/26/2021	0	0
5666	CCOc1ccccc1OCC2CNCCO2	Qelbree	viloxazine	4/2/2021	0	0
11363176	CCC\N=C\1/S\C(=C/c2ccc(OC[C@H](O)CO)c(Cl)c2)\C(=O)N1c3ccccc3C	Ponvory	ponesimod	3/18/2021	1	1
135463437	NC1=NC2=C(N[C@@H]3[C@H](N2)O[C@@H]4COP(=O)(O)O[C@@H]4C3(O)O)C(=O)N1	Nulibry	fosdenopterin	2/26/2021	0	1
68029831	CN1CCN(CC1)c2ccc(Nc3ncc4cc5C(=O)NCC6(CCCCC6)n5c4n3)nc2	Cosela	trilacicilib	2/12/2021	1	0
54674461	COC(=O)Nc1c(N)nc(nc1N)c2nn(Cc3ccccc3F)c4ncc(F)cc24	Verquvo	vericiguat	1/19/2021	0	0
133082658	CC(C)(C#Cc1ccc(c(n1)[C@H](Cc2cc(F)cc(F)c2)NC(=O)Cn3nc(c4[C@H]5C[C@H]5C(F)(F)c34)C(F)(F)F)c6ccc(Cl)c7c(NS(=O)(=O)C)nn(CC(F)(F)F)c67)S(=O)(=O)C	Sunlenca	lenacapavir	12/22/2022	0	0
16223405	OCC(O)CNC(=O)CCC(N1CCN(Cc2cccc(CN(CC1)C(CCC(=O)NCC(O)CO)C(=O)[O-])n2)C(CCC(=O)NCC(O)CO)C(=O)[O-])C(=O)[O-]	Elucirem	gadopiclenol	9/21/2022	0	0
134821691	CNC(=O)c1nnc(NC(=O)C2CC2)cc1Nc3cccc(c3OC)c4ncn(C)n4	Sotyktu	deucravacitinib	9/9/2022	1	0
6439522	CC(C)c1c(O)cc(\C=C\c2ccccc2)cc1O	Vtama	tapinarof	5/23/2022	0	0
117761397	CC(C)N1C(=O)NC(=CC1=O)N[C@@H](C)c2ccccc2	Camzyos	mavacamten	4/28/2022	1	1
77050711	O[C@@](Cn1cnnn1)(c2ccc(F)cc2F)C(F)(F)c3ccc(cn3)c4ccc(OCC(F)(F)F)cc4	Vivjoa	oteseconazole	4/26/2022	0	0
6918305	CC(=O)[C@H]1CC[C@H]2[C@@H]3CC[C@H]4C[C@](C)(O)CC[C@]4(C)[C@H]3CC[C@]12C	Ztalmy	ganaxolone	3/18/2022	0	0
59634741	O=C(N1CCN(CC2CC2)CC1)c3ccc(NS(=O)(=O)c4cccc5cccnc45)cc3	Pyrukynd	mitapivat	2/17/2022	1	1
78323835	CCCS(=O)(=O)NC1CC(C1)N(C)c2ncnc3[nH]ccc23	Cibinqo	abrocitinib	1/14/2022	1	1
91801202	COc1ccc(c(c1)C(=O)N2CCC[C@@]2(C)c3nc4c(C)c(Cl)ccc4[nH]3)n5nccn5	Quviviq	daridorexant	1/7/2022	0	0
90467622	CCO[C@H]1CCN(Cc2c(OC)cc(C)c3[nH]ccc23)[C@@H](C1)c4ccc(cc4)C(=O)O	Fabhalta	iptacopan	12/5/2023	0	0
46224413	CCC[C@H](N[C@H]1CCc2cc(F)cc(F)c2C1)C(=O)Nc3cn(cn3)C(C)(C)CNCC(C)(C)C	Ogsiveo	nirogacestat	11/27/2023	0	0
3035000	C[C@@H]1C[C@H]2[C@@H]3CCC4=CC(=O)C=C[C@]4(C)C3=CC[C@]2(C)[C@@]1(O)C(=O)CO	Agamree	vamorolone	10/26/2023	0	0
44623998	OC(=O)C[C@H]1CCc2c1[nH]c3ccc(OCc4ccc(C5CCCC5)c(c4)C(F)(F)F)cc23	Velsipity	etrasimod	10/12/2023	0	0
55191	CC1(C)CC(=O)N(CCCCN2CCN(CC2)c3ncccn3)C(=O)C1	Exxua	gepirone	9/22/2023	0	0
10295295	CC1(C)CCC(C)(C)c2cc(\C=C\c3ccc(cc3)C(=O)O)c(Cn4cccn4)cc12	Sohonos	palovarotene	8/16/2023	0	0
86294073	C[C@@]1(O)CC[C@H]2[C@H](CC[C@@H]3[C@@H]2CC[C@@]4(C)[C@H]3CC[C@@H]4C(=O)Cn5cc(cn5)C#N)C1	Zurzuvae	zuranolone	8/4/2023	0	0
76959255	Cc1cc(sc1C(=O)NCC(=O)NCC(F)(F)F)C2=NO[C@@](C2)(c3cc(Cl)c(Cl)c(Cl)c3)C(F)(F)F	Xdemvy	lotilaner	7/25/2023	0	0
118115473	C[C@H]1CC[C@H](CN1C(=O)C=C)Nc2ncnc3[nH]ccc23	Litfulo	ritlecitinib	6/23/2023	1	1
24831714	CCOc1ccc(Cc2cc(ccc2Cl)[C@@H]3O[C@H](SC)[C@@H](O)[C@H](O)[C@H]3O)cc1	Inpefa	sotagliflozin	5/26/2023	0	0
10477896	CCCCCCCCC(F)(F)C(F)(F)C(F)(F)C(F)(F)C(F)(F)C(F)(F)F	Miebo	perfluorhexyloctane	5/18/2023	0	0
117604931	C[C@H]1N(CCn2c1nnc2c3nc(C)ns3)C(=O)c4ccc(F)cc4	Veozah	fezolinetant	5/12/2023	0	1
57495353	CCC(=O)N1CC[C@@H](C1)Nc2ncnc3CCN(Cc23)c4cnc(OC)c(c4)C(F)(F)F	Joenja	leniolisib	3/24/2023	1	1
11318905	C[C@]1(CCCN1C(=O)CN)C(=O)N[C@@H](CCC(=O)O)C(=O)O	Daybue	trofinetide	3/10/2023	1	0
53472683	CN1CCC(CC1)N2CCN(CC2)C(=O)[C@@H](Cc3cc(C)c4[nH]ncc4c3)NC(=O)N5CCC(CC5)C6=Cc7ccccc7NC6=O	Zavzpret	zavegepant	3/9/2023	0	0
71811910	CC(F)(F)C(=O)N[C@]12CCC(C)(C)C[C@H]1[C@H]3C(=O)C=C4[C@@](C)(CC[C@H]5C(C)(C)C(=O)C(=C[C@]45C)C#N)[C@]3(C)CC2	Skyclarys	omaveloxolone	2/28/2023	0	0
10257882	CCCCC1=NC2(CCCC2)C(=O)N1Cc3ccc(c(COCC)c3)c4ccccc4S(=O)(=O)Nc5noc(C)c5C	Filspari	sparsentan	2/17/2023	0	0
91617630	OC(=O)CNC(=O)C1C(=O)N(C2CCCCC2)C(=O)N(C3CCCCC3)C1=O	Jesduvroq	daprodustat	2/1/2023	1	0
25195624	OC[C@H]1O[C@H]([C@H](O)[C@@H](O)[C@@H]1O)c2ccc(Cl)c(Cc3ccc(OCCOC4CC4)cc3)c2	Brenzavvy	bexagliflozin	1/20/2023	0	0
146019582	OC(=O)CNC(=O)CCCCCNC(=O)C1CCN(CC1)S(=O)(=O)c2ccccc2C3=C4C=C\C(=[N+]/5\CCc6ccccc56)\C=C4Oc7cc(ccc37)N8CCc9ccccc89	Lumisight	pegulicianine	4/17/2024	0	1
12015249	CC1=C(COC(=O)N2CC[C@H](C2)N3CC\C(=C/C4=C(N5[C@H](SC4)[C@H](NC(=O)\C(=N/O)\c6nsc(N)n6)C5=O)C(=O)[O-])\C3=O)OC(=O)O1	Zevtera	ceftobiprole medocaril sodium	4/3/2024	1	1
118323590	CC(=O)c1nn(CC(=O)N2C[C@H](F)C[C@H]2C(=O)Nc3cccc(Br)n3)c4ccc(cc14)c5cnc(C)nc5	Voydeya	danicopan	3/29/2024	0	0
23634441	OC(=O)CNC(=O)c1ncc(cc1O)c2cccc(Cl)c2	Vafseo	vadadustat	3/27/2024	1	1
9804992	CCN(CC)Cc1ccc2cc(COC(=O)Nc3ccc(cc3)C(=O)NO)ccc2c1	Duvyzat	givinostat	3/21/2024	0	0
25099191	NS(=O)(=O)Nc1ncnc(OCCOc2ncc(Br)cn2)c1c3ccc(Br)cc3	Tryvio	aprocitentan	3/19/2024	0	0
15981237	CC(C)C1=CC(=NNC1=O)Oc2c(Cl)cc(cc2Cl)N3N=C(C#N)C(=O)NC3=O	Rezdiffra	resmetirom	3/14/2024	0	0
